# Supplementary material for: Metabolic dysregulation in patients with premature ovarian insufficiency revealed by integrated transcriptomic, methylomic and metabolomic analyses
Source: Clin Transl Med. 2022 Oct 31;12(10):e1006. doi: 10.1002/ctm2.1006 (PMC9619222; doi:10.1002/ctm2.1006)
Supplement: Supplementary file 2 — Supporting Information [file CTM2-12-e1006-s002.xlsx]

## Sheet: QC of dataset
Sample name	Library name	Raw reads	Clean reads	Clean bases	Error rate(%)	Q20(%)	Q30(%)	GC content(%)
C_1	RRA116713-V	31069922	31069922	9.32G	0.01	97.33	93.69	50.57
C_2	RRA116714-V	27752658	27752658	8.33G	0.01	97.37	93.77	50.9
C_3	RRA116715-V	22362287	22362287	6.71G	0.01	97.29	93.55	51.05
P1_3	RRA116716-V	31705020	31705020	9.51G	0.01	97.35	93.78	50.85
P1_5	RRA116718-V	24307083	24307083	7.29G	0.01	98.32	96.09	50.02
P1_6	RRA116720-V	24143999	24143999	7.24G	0.01	98.21	95.86	49.8
P2_2	RRA116717-V	26607943	26607943	7.98G	0.01	97.49	94.03	50.55
P2_4	RRA116721-V	20077769	20077769	6.02G	0.01	98.27	95.96	50.5
P2_5	RRA116719-V	25446043	25446043	7.63G	0.01	98.41	96.27	49.93
P3_1	RRA116723-V	25645265	25645265	7.69G	0.02	96.99	92.56	52.85
P3_2	RRA116722-V	24195315	24195315	7.26G	0.02	97.09	92.77	50.06
P3_3	RRA116622-V	28068236	27220758	8.17G	0.02	97.15	92.92	48.86

## Sheet: P VS C DOWN
GeneName
44258
44259
ABC7-42404400C24.1
ABCA13
ABCC2
ABCF1
ABCF2
ABL1
ABL2
ABLIM3
AC002480.3
AC002480.4
AC003092.1
AC005159.1
AC005592.2
AC005682.5
AC006145.4
AC006547.13
AC007038.7
AC007362.3
AC008641.1
AC009237.8
AC009404.2
AC009410.1
AC012531.25
AC020571.3
AC021218.2
AC022816.2
AC064853.2
AC064853.3
AC073065.3
AC092066.1
AC099552.4
AC108463.2
AC114803.3
AC123886.2
ACAN
ACBD7
ACHE
ACSL5
ACTG2
ACTN1
ADAM12
ADAM19
ADAMDEC1
ADAMTS15
ADAMTS16
ADAMTS3
ADAMTS4
ADAMTS5
ADAMTS6
ADAR
ADARB1
ADGRB2
ADGRE2
ADGRG2
ADGRL2
ADM
ADORA2A-AS1
ADRA2A
ADRA2C
ADTRP
AEN
AFF4
AGAP5
AGFG1
AGPS
AGRN
AHI1
AHR
AHRR
AJUBA
AKAP12
AKR1C1
AKR1C2
AL121893.2
ALCAM
ALDH18A1
ALPK2
ALPK3
AMER1
AMPD3
ANAPC1
ANGPTL2
ANGPTL4
ANKRD1
ANKRD13A
ANKRD17
ANKRD33B
ANKRD52
ANXA10
ANXA13
ANXA8
ANXA8L1
AP000266.7
AP000350.5
AP001610.5
AP001628.6
AP002954.3
AP1M2
AP1S3
APBB2
APC
APCDD1L
APCDD1L-AS1
AQP3
AQP9
ARAP1-AS2
ARAP3
ARCN1
AREG
ARFGEF2
ARHGAP22
ARHGAP42
ARHGEF10L
ARHGEF12
ARHGEF16
ARHGEF2
ARHGEF3
ARL14EPL
ARMC9
ARNT2
ARNTL2
ARSI
ASAP2
ASIC2
ASL
ASPHD2
ATAD2B
ATG7
ATOH8
ATP10B
ATP13A3
ATP5F1P5
ATP6V0A2
AXL
B4GALNT1
BAALC-AS2
BASP1
BCAR1
BCL2A1
BCL3
BCYRN1
BDKRB2
BEND3
BEND3P3
BHLHA15
BICC1
BICD1
BIRC3
BIRC7
BLACAT1
BLZF2P
BMP1
BMP2
BMP2K
BMP6
BMPER
BMS1
BMS1P22
BMS1P4
BNC1
BOC
BOP1
BRCA2
BRINP3
BRPF3
BTN2A3P
BUB1
BX255923.3
BYSL
C10orf12
C10orf126
C11orf63
C15orf48
C15orf57
C17orf51
C18orf25
C1orf106
C2CD2L
C2orf83
C3
C3orf52
C5orf66
C6orf141
C8orf31
CA4
CABLES1
CACHD1
CACNA2D1
CACNA2D3
CACNB3
CALML4
CALU
CAP2
CARD11
CARD6
CASC10
CBL
CBLN1
CCBE1
CCDC136
CCDC144A
CCDC144CP
CCDC150P1
CCDC3
CCDC33
CCDC68
CCDC71L
CCDC80
CCDC86
CCDC93
CCL18
CCL2
CCL20
CCL22
CCL3
CCL3L3
CCL4
CCL4L2
CCL7
CCND1
CCNF
CCNJ
CCNK
CCRL2
CCT2
CD200
CD274
CD44
CD80
CD82
CDC20B
CDC42EP1
CDC42EP2
CDC6
CDCP1
CDH11
CDH13
CDH6
CDK12
CDK14
CDK6
CDKN2B
CDR1
CDR2
CDR2L
CDYL
CEACAM16
CEACAM19
CEMIP
CENPV
CEP135
CEP170
CEP170P1
CES1
CFAP58
CH17-264L24.1
CH17-360D5.1
CH17-472G23.1
CH17-472G23.4
CHD4
CHDH
CHMP1B2P
CHN1
CHRNA5
CHRNA9
CHST11
CITF22-49D8.1
CKAP4
CLCF1
CLCN4
CLDN14
CLDN18
CLDN2
CLEC4E
CLIP1
CLIP2
CLMP
CLN8
CLSPN
CMPK2
CNIH3
CNN1
CNRIP1
CNTNAP3
COL10A1
COL12A1
COL13A1
COL16A1
COL17A1
COL22A1
COL27A1
COL4A3
COL4A4
COL5A1
COL5A2
COL5A3
COL6A1
COL6A2
COL7A1
CORO1C
CORO2B
COTL1
CPLX4
CREB3L1
CREB3L2
CRHBP
CRIM1
CRLF1
CRLF2
CRTAC1
CSF2
CSF2RA
CSF3
CSGALNACT1
CSGALNACT2
CSRP1
CTA-299D3.8
CTA-392C11.1
CTB-35F21.1
CTBP2P8
CTC-311G1.1
CTC-786C10.1
CTCF
CTD-2010I16.1
CTD-2036J7.1
CTD-2311M21.2
CTD-2311M21.3
CTD-2353F22.2
CTD-2373N4.3
CTD-2375G15.1
CTD-2383M3.1
CTD-2521M24.5
CTD-2529O21.1
CTD-2530H12.2
CTD-2530N21.5
CTD-2561B21.5
CTD-2600O9.1
CTD-2600O9.2
CTD-2649C14.2
CTD-3035K23.3
CTD-3035K23.7
CTD-3128G10.7
CTD-3252C9.2
CTHRC1
CTRB2
CTSL
CUEDC1
CXCL1
CXCL2
CXCL3
CXCL5
CXCL6
CXCL8
CYP1B1
CYP1B1-AS1
CYP27B1
DACT1
DAW1
DBN1
DCBLD1
DCLK3
DCTPP1
DDAH1
DDIAS
DDX21
DDX58
DDX60
DESI1
DGAT2
DGKG
DGKI
DHX33
DHX37
DIEXF
DIO2
DIP2B
DIRAS3
DLL1
DMXL2
DNAH17
DNAJC1
DNMT1
DOCK3
DOK5
DOK6
DPF3
DPH2
DPP4
DRAM1
DRP2
DSE
DSP
DTX3L
DUOXA1
DUSP16
DUSP4
DUSP5
DUSP7
DUXAP8
DYRK3
DYSF
DZIP1L
E2F7
EBI3
EBLN1
ECE2
ECT2
EDEM3
EDIL3
EDN1
EFCAB13
EHD4
EHF
EIF2AK2
EIF2AK3
EIF3C
EIF4A1P10
EIF4EP2
EIF4G1
EIF5
ELFN2
ELK3
ELL
ELOVL7
EMC3-AS1
EML1
EMP1
ENAH
ENKUR
ENPP1
ENTPD7
EPAS1
EPB41L3
EPG5
EPHA2
EPHA5
EPHA6
EPHB2
EPRS
EPT1
ERAP1
EREG
ERVW-1
ESM1
ESPL1
ESRRA
ESRRB
ETS2
ETV4
ETV7
EVA1A
EXT1
EYA3
EYA4
EZH2
F2R
F2RL1
F2RL3
F3
FADD
FAM101A
FAM101B
FAM124A
FAM126A
FAM132B
FAM150B
FAM171A1
FAM174B
FAM19A5
FAM201A
FAM234B
FAM3C2
FAM69B
FAM83E
FAM91A1
FAM98A
FARSA
FAT3
FAT4
FBLIM1
FBLN2
FBN1
FBN2
FBXL19-AS1
FCAMR
FCHSD2
FEM1A
FER1L6
FERMT1
FEZF2
FGF1
FGF13
FGF2
FGFR1
FHDC1
FHL3
FHOD1
FIGNL1
FILIP1L
FKBP14
FLJ16779
FLJ22447
FLJ31104
FLNC
FLT1
FMN2
FMNL3
FN1
FNDC3B
FOXC1
FOXN2
FRAS1
FRMD4A
FRMD4B
FRMD6
FSTL3
FTH1
FTH1P2
FTH1P20
FURIN
FUT8
FZD8
GAB2
GABPB1-AS1
GABRA5
GABRR2
GAL
GALNT2
GALNT9
GAP43
GAPDHP27
GAPDHP32
GAPDHP33
GAPDHP45
GATA2-AS1
GBP1
GBP3
GCH1
GCM1
GDNF
GEM
GEMIN4
GEMIN5
GFPT1
GFPT2
GFRA1
GGT5
GIPR
GIT2
GJB2
GJC1
GK
GK-AS1
GK-IT1
GLDC
GLI2
GLIPR1
GLIS3
GLRB
GNA15
GNAI1
GNG4
GNL3L
GNPNAT1
GNPTAB
GOLGA2P4
GOLGA4
GOPC
GORAB
GPAM
GPATCH4
GPR157
GPR158
GPR161
GPR39
GPR75
GPR84
GPX3
GRAMD3
GRB10
GREM1
GREM2
GRIK3
GRIN2D
GRWD1
GS1-174L6.4
GS1-44D20.1
GS1-600G8.5
GSG2
GZF1
HARS
HAS1
HBEGF
HCG18
HCN4
HEATR1
HECW2
HEG1
HERC6
HEY1
HHIP
HIP1
HIPK2
HIST4H4
HIVEP2
HKDC1
HM13-IT1
HMCN1
HMGA1
HMGB3P4
HMGN2P46
HMX3
HNRNPA1P33
HOXC6
HOXC8
HPDL
HPS3
HRH1
HRNR
HS3ST3A1
HS3ST3B1
HS6ST2
HSD3BP3
HSD3BP4
HSD3BP5
HSPA6
HSPB3
HSPD1P11
HTR1B
HTR7
HTRA1
HTRA4
HYI
HYOU1
ICAM1
ID1
ID3
IDO1
IER3
IFI27
IFI44
IFI44L
IFI6
IFIH1
IFIT1
IFIT3
IFIT5
IFNA1
IFNAR2
IFRD1
IGF2R
IGFBP1
IGFBP3
IGFBP5
IGFN1
IGSF3
IKBKE
IL10
IL11
IL12B
IL13RA2
IL15RA
IL18R1
IL19
IL1A
IL1B
IL1RAP
IL1RL1
IL1RN
IL20
IL23A
IL24
IL2RA
IL33
IL36G
IL4I1
IL4R
IL6
IL7
IL7R
INA
INHBA
INHBA-AS1
IPO7
IQCJ-SCHIP1
IRAK2
IRG1
ISG15
ITGA1
ITGA10
ITGA3
ITGA5
ITGAV
ITGB1
ITGB1P1
ITGB3
ITGB5
ITGB8
ITM2BP1
ITPR3
ITPRIP
JAG1
JARID2
JPH2
KALRN
KANK2
KANK4
KB-1732A1.1
KBTBD8
KCCAT211
KCNC4
KCNG1
KCNJ2
KCNK1
KCNK5
KCNK6
KCNV2
KCTD15
KCTD21-AS1
KHDRBS3
KIAA1024
KIFC3
KIRREL
KITLG
KLF10
KLKP1
KNOP1
KNSTRN
KPNA2
KRT7
KRT81
KRTCAP2
KSR1
KTN1
KYNU
L2HGDH
LA16c-60H5.7
LACC1
LAD1
LAMB3
LAMC2
LAMP3
LAP3
LAPTM4B
LAYN
LGALS9
LIF
LIMA1
LIMD1
LIMK2
LIN54
LINC00152
LINC00189
LINC00622
LINC00707
LINC00854
LINC00929
LINC00973
LINC00982
LINC01093
LINC01128
LINC01134
LINC01181
LINC01296
LINC01583
LINC01605
LIPG
LL0XNC01-116E7.2
LONRF3
LOX
LOXL2
LRFN5
LRIT3
LRRC15
LRRC59
LTBP2
LUCAT1
LXN
LYPD1
LYPD3
M6PR
MAFG
MAFIP
MALL
MAMLD1
MAP1A
MAP2K3
MAP3K8
MAPKAPK2
MCAM
MCM10
MCM3
MCM4
MCTP1
MDFI
MDN1
MECOM
MED1
MEDAG
MEGF10
MEGF11
MET
METTL1
MEX3A
MEX3B
MFAP3L
MGLL
MICALL1
MICD
MIEF1
MIR155HG
MIR17HG
MIR193BHG
MIR222HG
MIR3142HG
MIR31HG
MIR3945HG
MIR4435-2HG
MIR4482
MIR4512
MIR6772
MIR6819
MLKL
MLLT11
MLLT4
MME
MMP1
MMP14
MMP16
MMP3
MMP7
MMP9
MN1
MORC4
MRC2
MREG
MRPS24
MS4A14
MSANTD3
MSC
MSC-AS1
MSN
MSRB3
MT1G
MT1H
MT1JP
MT1L
MT1X
MTF1
MTRF1L
MTRR
MUCL1
MURC
MX1
MXRA5
MYC
MYH11
MYH9
MYLK
MYO10
MYO19
MYO5A
MYOCD
MYOF
MYOZ3
MYRIP
NAA15
NABP1
NAF1
NAMPT
NAMPTP1
NAV1
NAV3
NCEH1
NCR3LG1
NCS1
NDP
NDP-AS1
NDST1
NEB
NEDD4
NEFM
NEGR1
NEK6
NEXN
NFKB1
NFKB2
NFKBIE
NGF
NHS
NID2
NKAIN4
NKD1
NKX3-1
NLE1
NME2
NNMT
NOC2L
NOCT
NOL6
NOM1
NOP9
NOTCH2
NOTUM
NOV
NOX4
NPC1
NPPB
NPTX1
NPY1R
NPY4R
NQO1
NR1I3
NR2F1
NR2F1-AS1
NRCAM
NRG1
NRIP3
NRIR
NRK
NRP1
NRP2
NRXN3
NT5E
NTN1
NTRK2
NUAK1
NUMB
NUS1P1
NWD2
OAS1
OAS2
OAS3
OASL
OLFM2
OLR1
ORAI2
ORC1
OSM
OSMR
OSR1
P2RY2
P2RY6
P3H2
P4HA3
PACS1
PACSIN2
PALM2
PALM2-AKAP2
PAPPA
PAPPA2
PAQR5
PARM1
PARP12
PARP14
PARP9
PCDH9
PDCD11
PDCD1LG2
PDE1C
PDE3A
PDE4DIP
PDGFC
PDGFRA
PDLIM7
PDPN
PDSS1
PDXDC1
PEAK1
PERP
PFKFB3
PGBD4
PGBD5
PGM3
PGM5P2
PGS1
PHLDA3
PHLDB1
PHLDB2
PI3
PID1
PIEZO1
PIGW
PIPSL
PITX1
PKD1L1
PLA2G4E
PLA2G7
PLAT
PLAU
PLAUR
PLB1
PLK2
PLOD2
PLSCR1
PLXNA1
PLXNA2
PLXNA4
PMEPA1
PMM2
PNP
PNPLA1
PNPT1
POGK
POLA2
POLR1B
POLR2KP1
POLR3A
POLR3B
POLR3D
POLR3G
POP1
PPARD
PPBP
PPFIBP1
PPIF
PPP1R14C
PRDM10
PRDM16
PRDX1
PRDX3P2
PRELP
PRKCE
PRKDC
PRKXP1
PROCR
PROZ
PRPS1
PRR9
PRRG4
PRRX1
PRSS3
PSD3
PSG1
PSMC1
PSMC1P1
PSMD11
PSMD2
PSME4
PTGER2
PTGFR
PTGIR
PTGIS
PTGR1
PTGS1
PTHLH
PTPN12
PTPRE
PTPRG
PTPRM
PTPRN
PUM3
PVR
PVRL1
PXT1
QRFP
QSOX1
RAB27B
RAB31
RAB3B
RAB9B
RAI14
RALA
RASAL1
RASGRP3
RBM24
RCC1
RDH10
RECK
RELB
RELL2
RELN
RELT
REPIN1
RFWD3
RFX2
RFX8
RGMB
RGS4
RHCG
RHOBTB3
RINT1
RIPK4
RN7SKP16
RN7SKP239
RN7SKP26
RN7SL124P
RNASEH1
RNASEH2B-AS1
RND3
RNF128
RNF207
RNU6-510P
ROBO1
ROS1
RP1-102K2.8
RP11-108B14.5
RP11-114H23.2
RP11-116D17.3
RP11-118M9.3
RP11-119F19.5
RP11-121P12.1
RP11-12A2.1
RP11-1334A24.5
RP11-133N21.10
RP11-1391J7.1
RP11-146E13.5
RP11-14D22.1
RP11-152H18.4
RP11-153M7.3
RP11-159D12.2
RP11-159D12.8
RP11-162J8.3
RP11-163E9.1
RP11-166D19.1
RP11-174G6.5
RP11-177H13.2
RP11-180C1.1
RP11-193H5.1
RP11-1E6.1
RP11-206L10.9
RP11-20I23.8
RP11-214O1.2
RP11-221N13.2
RP11-227G15.10
RP11-227G15.8
RP11-227G15.9
RP11-227H15.4
RP11-229O3.1
RP11-22L13.1
RP11-230G5.2
RP11-234K24.3
RP11-242C19.2
RP11-244F12.3
RP11-274H2.2
RP11-274H2.3
RP11-274H2.5
RP11-27G24.3
RP11-282O18.3
RP11-288L9.4
RP11-295D4.3
RP11-29H23.7
RP11-2L8.1
RP11-2N1.2
RP11-309L24.2
RP11-325F22.2
RP11-327F22.1
RP11-327F22.2
RP11-331F4.4
RP11-334C17.5
RP11-347E10.1
RP11-347P5.1
RP11-351I24.1
RP11-352D3.2
RP11-361H10.5
RP11-366L20.2
RP11-367F23.2
RP11-370F5.4
RP11-379F4.4
RP11-395N3.1
RP11-3P17.4
RP11-410L14.1
RP11-415J8.3
RP11-420B22.1
RP11-429J17.2
RP11-443P15.2
RP11-44K6.2
RP11-451F20.1
RP11-465B22.3
RP11-468E2.4
RP11-488L18.4
RP11-492E3.2
RP11-49K24.8
RP11-4C20.4
RP11-506K6.4
RP11-517I3.1
RP11-517I3.2
RP11-519G16.3
RP11-527N22.2
RP11-536N17.1
RP11-541M12.6
RP11-54O7.1
RP11-54O7.18
RP11-54O7.3
RP11-552F3.9
RP11-563E2.2
RP11-566E18.1
RP11-573G6.4
RP11-576I22.2
RP11-58K22.4
RP11-626A5.2
RP11-631N16.2
RP11-631N16.4
RP11-65B7.2
RP11-65I12.1
RP11-662I13.2
RP11-680F8.1
RP11-681L4.2
RP11-701H24.3
RP11-753N8.1
RP11-755F10.1
RP11-757F18.5
RP11-758N13.1
RP11-77E14.2
RP11-787B4.2
RP11-79H23.3
RP11-800A3.4
RP11-817I4.2
RP11-887P2.6
RP11-95M15.2
RP11-968A15.8
RP11-977G19.11
RP11-977G19.12
RP1-232L22__B.1
RP13-452N2.1
RP13-895J2.2
RP13-895J2.3
RP13-895J2.6
RP13-895J2.7
RP13-895J2.8
RP13-977J11.8
RP1-47A17.1
RP1-50J22.4
RP1-93H18.1
RP3-331H24.6
RP3-331H24.7
RP3-388E23.2
RP3-393E18.2
RP3-394A18.1
RP4-564F22.5
RP4-591C20.9
RP4-669K10.8
RP4-791M13.3
RP4-803A2.2
RP5-1063M23.1
RP5-1063M23.2
RP5-1086K13.1
RP5-1142A6.10
RP5-1142A6.9
RP5-1172A22.1
RP5-1198O20.4
RP5-858L17.1
RP5-875H18.9
RP5-890E16.2
RP5-955M13.4
RP5-984P4.6
RPE65
RPL17P46
RPL26
RPLP0P2
RPS10
RPSAP52
RRAD
RSAD2
RSPO3
RUNX1T1
RUSC2
S100A2
S100A3
SALL1
SAMD11
SAMD4A
SAMSN1
SASH1
SATB2
SCARF1
SCFD2
SCG2
SCN5A
SCN9A
SDAD1
SDC4
SEC22B
SEC23B
SEC24A
SEC24D
SEL1L3
SELE
SEMA3C
SEMA3E
SEMA6D
SEMA7A
SERBP1P5
SERINC2
SERPINA1
SERPINB2
SERPINB4
SERPINB7
SERPINB8
SERPIND1
SERPINE1
SERTAD2
SERTM1
SETD7
SFRP4
SGK494
SGMS2
SH2D4A
SH3BGRL3
SH3BP4
SH3KBP1
SH3RF1
SH3RF2
SHANK2
SHANK3
SHB
SHOX2
SHROOM4
SIGLEC15
SIGLEC5
SIRPA
SIX4
SLAMF7
SLC16A10
SLC16A2
SLC1A2
SLC20A2
SLC22A1
SLC22A20
SLC22A23
SLC22A3
SLC22A4
SLC24A3
SLC25A37
SLC27A2
SLC35F2
SLC38A5
SLC39A14
SLC39A8
SLC44A1
SLC45A3
SLC46A2
SLC7A11
SLC7A11-AS1
SLC7A6
SLC8A3
SLC9A7P1
SLCO4A1
SLFN5
SMAD6
SMAD7
SMAD9
SMCO2
SMIM13
SMTN
SNAI1
SNAP25
SNHG12
SNHG8
SOD2
SORD2P
SOST
SPACA4
SPACA6P-AS
SPDL1
SPINK1
SPINT1
SPRED3
SPTBN5
SRFBP1
SRM
SRP72
SRPK1
SRRD
ST3GAL2
ST6GALNAC4
STARD13
STAT1
STC2
STK17A
STK17B
STK39
STON1
STON2
STRA6
STS
STXBP5-AS1
SUSD5
SVEP1
SYCP3
SYF2P2
SYNDIG1
SYNJ1
SYNM
TAB2
TAGLN
TAGLN3
TAP2
TAS2R3
TAS2R4
TAS2R5
TBC1D16
TBC1D2
TBC1D23
TBC1D24
TBC1D9
TBX2
TCEB3
TCERG1L
TDP1
TEAD1
TECTB
TENM3
TEX15
TFRC
TGFB2
TGFB2-AS1
TGM1
TGM2
THAP2
THBS1
THCAT158
THSD4
TINAGL1
TIRAP
TJP2
TLL1
TLN1
TLR2
TMEM106A
TMEM131
TMEM132A
TMEM133
TMEM147-AS1
TMEM151B
TMEM158
TMEM184A
TMEM217
TMEM26
TMEM44
TMEM51
TMPRSS11GP
TMPRSS15
TNC
TNFAIP2
TNFAIP3
TNFAIP6
TNFRSF10D
TNFRSF11B
TNFRSF12A
TNFRSF9
TNFSF15
TNFSF4
TNIP1
TNIP3
TNNT2
TOMM20L
TOMM40L
TOMM5
TOR4A
TP53I11
TPBG
TPM1
TPM3P9
TPM4
TPST1
TRAF1
TRAF3
TRAF3IP2
TRANK1
TRIM14
TRIM25
TRIM36
TRIM47
TRIM58
TRIO
TRNP1
TRPS1
TSLP
TSPAN13
TSR1
TSSK5P
TTL
TTLL4
TUBA1B
TUBA4A
TUBB
TUBB2B
TUBB6
TUBBP1
TXNDC2
TXNDC5
TYMP
UBASH3B
UBE3C
UBR4
UCN2
UGCG
UHRF1
UHRF1BP1L
ULBP1
ULBP2
UNC13A
UPP1
USB1
USP18
USP32P3
UTP14A
UTP14C
UTP20
UTP4
VARS
VASN
VCAN
VDR
VEGFC
VGLL3
VNN1
WARS
WDR1
WDR4
WDR82P2
WLS
WNT2
WNT5A
WNT5A-AS1
WNT5B
WNT9A
WSCD1
WWC1
WWC2
XAF1
XRN2
XXbac-BPG283O16.9
Y_RNA
YIPF5
ZBTB39
ZC3H12A
ZC3H12B
ZC3H12C
ZDHHC11
ZEB1
ZFP91
ZHX3
ZMIZ1
ZNF124
ZNF215
ZNF267
ZNF319
ZNF324B
ZNF35
ZNF385D
ZNF407
ZNF41
ZNF469
ZNF503
ZNF526
ZNF547
ZNF552
ZNF560
ZNF620
ZNF622
ZNF674-AS1
ZNF697
ZNF70
ZNF711
ZNF788
ZNF804A
ZNF823
ZNFX1
ZNHIT6
ZPLD1
ZSWIM4
ZW10

## Sheet: P VS C UP
GeneName
44257
44257
44263
44440
44443
44444
44445
44446
44453
AAMDC
AASS
ABCA2
ABCA5
ABCA6
ABCA7
ABCA8
ABCA9
ABCB8
ABCC6
ABCC6P2
ABCD2
ABHD11
ABHD12
ABHD14A
ABHD14B
ABHD4
ABHD6
ABI3
ABTB1
AC004381.6
AC004538.3
AC005009.1
AC005009.2
AC005329.7
AC005330.2
AC007041.2
AC007383.3
AC007405.6
AC007743.1
AC008753.6
AC010226.4
AC013275.2
AC013461.1
AC016700.5
AC016738.4
AC018647.3
AC018755.16
AC025335.1
AC068282.3
AC072052.7
AC073316.1
AC074289.1
AC079325.6
AC090616.2
AC093818.1
AC093838.4
AC104667.3
AC108448.2
AC144652.1
ACACB
ACADS
ACADSB
ACAP1
ACAT1
ACAT2
ACBD4
ACCS
ACE2
ACKR3
ACOT6
ACOX2
ACRBP
ACRC
ACSF2
ACSL6
ACSM1
ACSM3
ACSS3
ACTL7B
ACYP1
ADAM33
ADAMTS13
ADAMTS7
ADAMTS9-AS2
ADAMTSL1
ADCK2
ADCK3
ADGRD1
ADGRG5
ADGRG6
ADHFE1
ADI1
ADIRF-AS1
ADM5
ADORA2B
ADRB1
ADRB2
AF131217.1
AGA
AGBL5
AGFG2
AGL
AGPAT5
AIF1
AIG1
AK7
AKAP7
AKNA
AKTIP
AL133243.2
ALAD
ALDH1L1
ALDH2
ALDH3B1
ALDH4A1
ALDH5A1
ALDH6A1
ALDH7A1
ALDOB
ALDOC
ALG6
ALKBH7
ALOX15B
ALOX5
ALPK1
AMH
AMIGO1
AMN
AMT
AMZ2P1
ANAPC16
ANGPT1
ANKRD2
ANKRD20A11P
ANKRD22
ANKRD24
ANKRD27
ANKRD29
ANKRD30BL
ANKRD37
ANKRD44
ANKRD6
ANKRD65
ANO10
ANO5
ANO7P1
ANO8
AOC3
AOC4P
AOX1
AP000344.4
AP000345.1
AP001372.2
AP001469.9
AP001476.2
APBB1IP
APBB3
APH1B
APLNR
APOA1
APOA1BP
APOBEC3A
APOBEC3C
APOBEC3G
APOC1
APOE
APOO
APPL2
AQP10
AQP5
AQP6
AQP7
ARF5
ARGLU1
ARHGAP15
ARHGAP18
ARHGAP24
ARHGAP25
ARHGAP29
ARHGAP33
ARHGAP4
ARHGAP6
ARHGAP9
ARHGDIB
ARHGEF28
ARHGEF37
ARHGEF4
ARHGEF6
ARIH2OS
ARL6IP1
ARMC12
ARMC2
ARMCX1
ARMCX3
ARNTL
ARPIN
ARSE
ASAP3
ASB9
ASCL2
ASGR2
ASIC3
ASPG
ASTN1
ATF3
ATF4
ATF7IP
ATF7IP2
ATG10
ATG9B
ATP1A4
ATP5G2
ATP5L
ATP6V0E2
ATP8A1
ATP8A2
ATP8B3
ATPAF1
ATRAID
ATRNL1
AUH
AUTS2
AVPR2
AXIN2
AZIN2
AZU1
B3GALT4
B3GAT1
B3GNT4
B4GALT4
B4GAT1
B9D1
BAIAP2-AS1
BBC3
BBS12
BBS2
BBS5
BCAS3
BCAT2
BCKDHB
BCL11B
BCL2
BCL6B
BCO2
BDH1
BDH2
BEND5
BEX2
BEX4
BEX5
BICD1P1
BIN2
BLVRB
BMP3
BMPR1B
BMPR1B-AS1
BNC2
BNIP3
BNIP3L
BOLA1
BORCS7
bP-21264C1.1
bP-2189O9.2
BRINP2
BSPRY
BST1
BTF3P2
BTG1
BTG2
BZRAP1
C10orf10
C10orf11
C10orf25
C10orf82
C11orf21
C11orf54
C11orf70
C11orf71
C11orf96
C12orf73
C14orf1
C14orf159
C15orf39
C16orf13
C16orf54
C16orf86
C16orf96
C17orf100
C19orf35
C19orf38
C19orf81
C1GALT1C1
C1GALT1C1L
C1orf115
C1orf21
C1orf228
C1orf53
C1orf56
C1QA
C1QC
C1QTNF2
C20orf195
C20orf96
C2CD2
C2orf66
C2orf72
C2orf76
C2orf81
C3orf14
C3orf18
C3orf58
C4B
C4orf33
C4orf36
C4orf47
C4orf48
C4orf50
C5AR2
C6orf226
C6orf25
C7
C7orf50
C8orf46
C8orf82
C9orf116
C9orf147
C9orf16
C9orf172
C9orf66
C9orf9
CA11
CA2
CA5B
CA8
CACFD1
CACNA1A
CACNA1B
CACNA1E
CACNA1F
CACNA1I
CALB1
CALCRL
CALM1
CAMTA1
CAND2
CAPN12
CAPS
CAPS2
CARF
CARKD
CASP10
CASP6
CASQ1
CASS4
CAT
CATIP
CBFA2T3
CBFB
CBX4
CBX7
CBY1
CCBL1
CCBL2
CCDC106
CCDC110
CCDC115
CCDC141
CCDC146
CCDC151
CCDC153
CCDC159
CCDC183
CCDC191
CCDC24
CCDC28A
CCDC53
CCDC6
CCDC61
CCDC64B
CCDC69
CCDC74A
CCDC85A
CCDC88B
CCDC88C
CCDC96
CCER2
CCKBR
CCL5
CCND2
CCNG1
CCNG2
CCNL1
CCR2
CCS
CD1D
CD1E
CD2
CD200R1
CD22
CD24
CD244
CD247
CD28
CD300A
CD300LB
CD300LF
CD302
CD36
CD3D
CD3E
CD4
CD5
CD69
CD7
CD74
CD81
CD8B
CD96
CD99
CDC20P1
CDC42EP4
CDC42EP5
CDC42SE2
CDH20
CDH23
CDHR3
CDK15
CDK16
CDK18
CDK19
CDK2AP2
CDKL2
CDKN1C
CDS2
CEBPA
CEBPD
CEBPE
CECR1
CELF2
CEP120
CEP162
CEP70
CEP89
CERCAM
CERKL
CERS4
CES3
CES4A
CETN2
CFD
CFDP1
CFH
CFI
CFP
CGN
CH17-340M24.3
CHAD
CHADL
CHCHD5
CHGB
CHKA
CHMP2A
CHMP4BP1
CHRM3-AS2
CHRNB1
CHST3
CIART
CIB2
CIT
CITED1
CITED2
CITED4
CITF22-92A6.1
CKB
CKS2
CLCN2
CLDN10
CLDN11
CLDN3
CLDND2
CLEC1B
CLEC2B
CLEC4M
CLEC7A
CLGN
CLIP3
CLK1
CLMN
CLN3
CLSTN1
CLSTN2
CLTCL1
CLYBL
CMAS
CMB9-22P13.1
CMB9-22P13.2
CMBL
CMKLR1
CMTM2
CMTM3
CMTM7
CMTM8
CMYA5
CNFN
CNKSR3
CNPY3
CNPY4
CNTLN
CNTNAP2
COA5
COG6
COL11A1
COL14A1
COL28A1
COL8A2
COL9A3
COLEC11
COLGALT2
COMMD6
COMT
COMTD1
COPG2
CORO1A
CORO6
CORO7
COX16
COX5B
CPED1
CPNE4
CPQ
CPS1
CPT1C
CPVL
CRAT
CRB2
CREBRF
CREG2
CRELD1
CRIP1
CRISPLD2
CROCC2
CROT
CRYGD
CRYZ
CSDC2
CSF3R
CST7
CTA-315H11.2
CTA-38K21.2
CTA-963H5.5
CTB-50L17.14
CTBS
CTC-251I16.1
CTD-2006K23.1
CTD-2201I18.1
CTD-2235C13.2
CTD-2235C13.3
CTD-2336O2.1
CTD-2517O10.6
CTD-2538C1.2
CTD-2589M5.4
CTD-2636A23.2
CTD-3247F14.2
CTF1
CTH
CTLA4
CTNNBIP1
CTSF
CTSV
CTSW
CTSZ
CUL4B
CUTA
CX3CR1
CXADR
CXCR1
CXCR2P1
CXCR4
CYB5A
CYB5D2
CYB5R3
CYP11A1
CYP20A1
CYP2J2
CYP3A4
CYP3A43
CYP3A7
CYP4F12
CYP4F24P
CYP4F29P
CYYR1
D2HGDH
DACH2
DANCR
DBI
DBP
DCAKD
DCLK2
DCLRE1A
DCXR
DDAH2
DDIT3
DDO
DDR1
DECR1
DECR2
DEF6
DEGS2
DENND1B
DENND1C
DENND6B
DEPTOR
DERA
DERL3
DGAT1
DGAT2L7P
DGKA
DHCR24
DHCR7
DHRS11
DHRS12
DHRS2
DHRS4
DHRS4L2
DHRS9
DHTKD1
DHX40
DIABLO
DICER1-AS1
DIP2A
DKK3
DLEC1
DLG3
DLGAP1
DLGAP1-AS3
DLGAP1-AS4
DLK1
DMGDH
DMTN
DNAH2
DNAJA2
DNAJB1
DNAJB13
DNAJC12
DNAJC15
DNAJC19
DNAJC4
DNAL4
DNALI1
DNLZ
DNMT3A
DNMT3B
DNPH1
DOK2
DOLK
DPCD
DPH6
DPM3
DPP10
DPP10-AS1
DPP6
DPP7
DPY30
DPYSL2
DRD4
DSC2
DTX3
DUBR
DUSP1
DUSP15
DUSP2
DUSP23
DUSP5P1
DUSP6
DUT
DXO
DYNC2LI1
DYNLRB2
DYRK1B
DZIP3
EBAG9
EBP
ECH1
ECHDC2
ECHS1
ECM2
EDAR
EDNRB
EEPD1
EFCAB7
EFEMP2
EFHC2
EFNA3
EFNA4
EFS
EGF
EGLN3
EGR1
EGR2
EGR3
EGR4
EID3
EIF4E3
ELK1
ELMO1
EMID1
EMP2
ENKD1
ENO2
ENPP5
ENTPD6
EPB41L4B
EPHA1
EPHB6
EPHX2
EPN3
EPOR
EPS8L3
ERBB3
ERBB4
ERGIC3
ERICH2
ERMP1
ERP27
ERP29
ESCO2
ESPNL
ETFB
ETNK2
EVA1C
EVI2B
EVL
EXD3
F10
F11R
F13A1
F8
FAAP20
FABP6
FADS2
FAHD2B
FAM104A
FAM104B
FAM105A
FAM107B
FAM117A
FAM117B
FAM127A
FAM131A
FAM153A
FAM153B
FAM160A2
FAM161A
FAM162A
FAM172A
FAM179A
FAM183BP
FAM184A
FAM210B
FAM213A
FAM221A
FAM229A
FAM229B
FAM234A
FAM3A
FAM49A
FAM53A
FAM53B
FAM65B
FAM66B
FAM71E1
FAM83A
FAM83A-AS1
FAM83H-AS1
FAM86B1
FAM8A1
FANCL
FBF1
FBLN7
FBP1
FBRSL1
FBXL16
FBXL4
FBXL5
FBXO10
FBXO15
FBXO21
FBXO25
FBXO44
FBXW4
FCER1A
FCGBP
FCGR2C
FCGR3A
FCGR3B
FCGRT
FCRL3
FCRL6
FDXR
FER1L4
FES
FGD2
FGD4
FGF12
FGF14-AS2
FGFBP2
FGGY
FGL2
FHIT
FHL1
FIG4
FILIP1
FIS1
FKBP11
FKBP8
FLJ20021
FLOT1
FLVCR2
FLYWCH2
FMO4
FN3K
FNDC5
FOLR2
FOS
FOSB
FOXJ1
FOXN3-AS1
FOXN4
FOXO1
FOXRED2
FP236383.7
FP236383.9
FPR3
FREM2
FRK
FRMD8
FRRS1L
FSTL4
FTCDNL1
FTH1P19
FUCA1
FUNDC2
FUT4
FUZ
FYB
G6PC3
GAA
GAB1
GADD45A
GALC
GALM
GALNT13
GALNT15
GALT
GAMT
GAS2L1
GAS6
GAS7
GATA1
GATA3
GATA6
GATA6-AS1
GATM
GCA
GCNT4
GDF9
GDPD3
GEMIN8
GFAP
GFI1B
GGTA1P
GHDC
GHR
GIMAP1
GKAP1
GLCCI1
GLDN
GLIPR1L2
GLMP
GLO1
GLT1D1
GLTSCR2
GLUL
GM2A
GMPR
GNG2
GNG7
GNLY
GNPDA1
GOLGA6L4
GOLGA6L5P
GP9
GPA33
GPBAR1
GPR146
GPR34
GPR65
GPRIN3
GPT2
GPX1
GPX7
GRAP2
GRB14
GREB1
GRHPR
GRID2IP
GRIK1
GRINA
GRIP1
GRM2
GRM3
GRTP1
GRTP1-AS1
GS1-124K5.4
GS1-358P8.4
GSN
GSTA10P
GSTA4
GSTA9P
GSTK1
GSTM2
GSTM3
GSTM4
GSTT2B
GSTZ1
GTDC1
GTF2H5
GTF2IP20
GTF2IP7
GTF3C6
GUCY1B3
GUCY2D
GUSBP5
GYG2
GZMA
GZMH
GZMM
H1FX-AS1
HAAO
HACD3
HACD4
HAGH
HAL
HAMP
HAPLN2
HBA1
HBA2
HBB
HCFC1R1
HDAC11
HDAC6
HDHD3
HENMT1
HERPUD2
HES6
HEXB
HEXDC
HFE
HGF
HHAT
HHIPL1
HHLA3
HIBADH
HIGD2A
HILPDA
HINT2
HIST1H2AC
HIST1H4E
HIST1H4F
HIST2H2BE
HIST3H2BB
HK3
HLA-DMA
HLA-DMB
HLA-DQA1
HLA-DQB1
HLA-DRA
HLA-DRB1
HLA-DRB5
HMGB2
HMGCL
HMGCLL1
HMGCS2
HMGN3
HMGN5
HOGA1
HOOK1
HPCAL4
HPD
HPGDS
HPN
HPRT1
HPS1
HRSP12
HS1BP3
HS3ST1
HSD11B1L
HSD11B2
HSD17B1
HSD17B11
HSD17B14
HSD17B6
HSD17B7
HSD17B8
HSD3B7
HSF4
HSPB1
HSPB11
HSPB6
HVCN1
HYDIN
HYMAI
IAH1
ICA1L
ICAM2
ICK
ICOS
ID4
IDH1
IDH1-AS1
IDI1
IDNK
IDUA
IER2
IFFO1
IFI27L1
IFI27L2
IFT74
IGFBP2
IGHEP2
IGHV3-73
IGHV3-74
IGLV3-19
IGSF11
IGSF5
IL11RA
IL17RC
IL18
IL22RA1
IL2RB
ILDR1
IMMP2L
IMPA2
INAFM1
ING1
ING2
ING4
INHA
INPP4B
INPP5D
INSM1
INSR
IPCEF1
IRAK1BP1
IRF6
ISYNA1
ITGA2B
ITGA6
ITGA9-AS1
ITGAL
ITGAM
ITGB2
ITGB7
ITM2A
ITM2B
ITPKA
ITPR1
IZUMO4
JAG2
JAKMIP2
JAM2
JAML
JDP2
JSRP1
JUN
JUNB
JUND
KAZN
KBTBD3
KCNAB3
KCNH2
KCNJ16
KCNK12
KCNMA1
KCNN1
KCNT1
KCNT2
KCTD1
KCTD3
KCTD9P4
KIAA0513
KIAA0825
KIAA1107
KIAA1191
KIAA1324L
KIAA1551
KIAA1586
KIAA1683
KIF19
KIF1BP
KIF9
KIFC2
KIR3DL1
KIT
KLF15
KLF3-AS1
KLF4
KLF6
KLF9
KLHDC1
KLHDC8A
KLHDC8B
KLHL15
KLHL32
KLRB1
KLRC2
KLRF1
KMT5C
KNDC1
L1TD1
L3MBTL4
LAG3
LAGE3
LAMA3
LAMTOR4
LBP
LBX2-AS1
LCK
LCMT1
LCN9
LCNL1
LCT
LDHD
LDLRAD2
LDOC1
LEF1
LENG9
LEPR
LEXM
LGALS4
LGALSL
LHFP
LHPP
LILRA4
LILRA5
LILRB2
LILRB5
LINC00092
LINC00346
LINC00467
LINC00551
LINC00882
LINC00886
LINC00887
LINC00908
LINC00936
LINC00940
LINC00950
LINC00989
LINC01023
LINC01028
LINC01197
LINC01220
LINC01252
LINC01504
LINC01550
LINC01578
LINC-PINT
LINGO2
LINGO3
LIPA
LIPH
LIPM
LL0XNC01-250H12.3
LL21NC02-21A1.1
LMBRD1
LMF1
LMNTD2
LMO1
LONRF1
LONRF2
LPAR3
LPAR6
LPGAT1
LPP-AS2
LRG1
LRIG1
LRIG3
LRMP
LRP3
LRP4
LRRC16A
LRRC17
LRRC27
LRRC28
LRRC29
LRRC3
LRRC3-AS1
LRRC42
LRRC75B
LRRIQ3
LRRK2
LRRN4CL
LSP1
LSR
LSS
LST1
LTA4H
LTB
LTBP3
LTBP4
LYNX1
LYPD2
LYPLAL1
LYRM9
LYVE1
LYZ
LZTS2
MAATS1
MAB21L1
MACROD2
MAF
MAGED2
MAGI2
MAMDC4
MAN1B1-AS1
MAN1C1
MAOA
MAP2K6
MAP3K15
MAP3K7CL
MAP4K1
MAP4K2
MAPK10
MAPK15
MAPK3
MARCKSL1
MARK2P8
MARK4
MAT1A
MATK
MBLAC1
MBNL3
MBOAT2
MBOAT7
MCF2L2
MDH1
MDH1B
MDK
MEAF6
MED25
MERTK
MESP1
MESP2
Metazoa_SRP
METTL20
METTL7A
MEX3D
MFSD10
MFSD13A
MFSD6
MGARP
MGMT
MGST1
MGST2
MGST3
MICALL2
MIIP
MIR202
MIR202HG
MIR210
MIR210HG
MIR3138
MIR424
MIR503
MIR503HG
MIR600HG
MIR616
MIR99AHG
MKNK2
MLF1
MLK7-AS1
MMAB
MMP11
MMP15
MMP23B
MMP28
MNDA
MOK
MORF4L2
MORN2
MOSPD3
MPEG1
MPHOSPH6
MPO
MPP1
MPST
MRLN
MRPL23
MRPL41
MRPS6
MS4A3
MS4A4E
MS4A6A
MSMO1
MSR1
MSRB1
MSRB2
MST1
MST1L
MST1P2
MT-ATP6
MTATP6P1
MT-CO1
MT-CO2
MTCO2P12
MT-CO3
MTCP1
MTHFR
MTL5
MTM1
MTMR11
MT-ND1
MT-ND2
MT-ND3
MT-ND4
MTRNR2L12
MTUS1
MUM1L1
MUT
MVB12B
MVD
MVK
MXD4
MXI1
MYADM
MYCBPAP
MYCL
MYEF2
MYO15A
MYO15B
MYOM2
MYOZ1
MZT2A
NAA38
NAALADL2
NAGA
NAGLU
NANOGP1
NANOS1
NAP1L4
NAPRT
NAT14
NAT8L
NATD1
NBEAL2
NCAM1
NCF1B
NCF1C
NCOA7
NCR3
NDFIP1
NDRG1
NDST4
NDUFB11
NDUFB5
NDUFC1
NECAB2
NEIL1
NEK3
NEK9
NELFA
NELL2
NENF
NFAM1
NFATC4
NFE2
NFIA
NFYB
NGFRAP1
NHLRC2
NHLRC4
NIPSNAP1
NIPSNAP3A
NIPSNAP3B
NIT1
NKG7
NLK
NLRC3
NLRP6
NME3
NME4
NME5
NMNAT3
NMUR1
NOL3
NOSTRIN
NOXA1
NPAP1
NPAS2
NPEPL1
NPFFR2
NPHP1
NPHP3
NPPC
NPR2
NR0B1
NR1D1
NR1H4
NR2E3
NR2F2
NR3C2
NR4A1
NR4A2
NR5A1
NRBP2
NRG2
NRGN
NRN1
NRSN2
NRXN2
NSG1
NSMCE1
NSUN7
NT5C1A
NT5DC4
NT5M
NTN5
NTSR2
NUCB1
NUCB2
NUDT1
NUDT10
NUDT14
NUDT16
NUDT16L1
NUDT16P1
NUDT19
NUDT8
NUPR1
NXPH3
NYAP1
NYNRIN
OAZ1
OBSL1
OCA2
OCEL1
OCRL
ODAM
ODF3L1
OGDHL
OLFML2B
OLFML3
OLMALINC
OMA1
OPLAH
OPRL1
OR7E29P
ORAI3
ORM2
OSBP2
OSBPL1A
OSBPL5
OSCP1
OSER1-AS1
OSGIN1
OSR2
OTOF
OTUD1
OXCT2
OXTR
P2RX6
P2RX7
P2RY13
P2RY8
P4HTM
PACSIN1
PADI2
PADI4
PAFAH1B3
PAIP2B
PAK6
PAK7
PALM
PAMR1
PAN2
PAPOLG
PAQR8
PARD6A
PARK2
PARP3
PARVG
PBLD
PBXIP1
PC
PCAT6
PCBD1
PCCA
PCCB
PCDH19
PCDHA13
PCDHA7
PCMTD1
PCOLCE2
PCSK1N
PCSK4
PCSK5
PCYOX1L
PCYT1B
PCYT2
PDCD4
PDCD4-AS1
PDDC1
PDE1A
PDE4C
PDE6B
PDE8B
PDE9A
PDK1
PDK4
PDLIM2
PDZD4
PEBP1
PECAM1
PECR
PEG3
PELI2
PEMT
PER1
PER3
PEX11A
PEX11G
PEX5L
PEX7
PFKL
PGA5
PGAP1
PGAP2
PGAP3
PHEX
PHF19
PHLPP1
PHPT1
PHYH
PHYHD1
PIFO
PIGP
PIK3C2B
PIK3CD-AS2
PIK3IP1
PIK3R1
PIM1
PINLYP
PIP5K1B
PIWIL4
PKDCC
PKIG
PKNOX2
PKP2
PLA2G12A
PLA2G16
PLA2G3
PLA2G4A
PLA2G5
PLA2G6
PLAC1
PLBD1
PLCB2
PLCD1
PLCH2
PLCL1
PLD2
PLD3
PLD4
PLEKHA5
PLEKHA7
PLEKHB1
PLEKHF1
PLEKHG4
PLEKHH2
PLEKHH3
PLEKHJ1
PLIN5
PLP1
PLS1
PLTP
PLXDC1
PLXDC2
PLXNB3
PMFBP1
PMP2
PMVK
PNCK
PNMA3
PNMA6A
PNMAL1
PNMAL2
PNMT
PNPLA4
PNPLA7
PNRC1
PODXL2
POMC
POMT1
PON2
POPDC2
POR
POT1
PPDPF
PPFIA4
PPIL6
PPL
PPM1B
PPM1E
PPM1H
PPM1L
PPM1M
PPOX
PPP1R13B
PPP1R15A
PPP1R15B
PPP1R16A
PPP1R35
PPP1R3B
PPP1R3C
PPP1R3G
PPP1R9A
PPP2R2B
PPP3CA
PQLC3
PRAM1
PRAME
PRCP
PRDX2
PRDX5
PRF1
PRKAA2
PRKAB1
PRKAG2-AS1
PRKAR1B
PRKAR2B
PRKCDBP
PRKCG
PRKD1
PRLR
PRND
PROX1
PROX1-AS1
PRR29
PRR36
PRRG1
PRRX2
PRSS27
PRSS30P
PRX
PSENEN
PTGDS
PTGES
PTGR2
PTH1R
PTOV1
PTOV1-AS1
PTP4A3
PTPN6
PTPRN2
PTPRZ1
PTTG1IP
PXYLP1
PYCARD
PYGB
PYGM
PYHIN1
PYROXD2
PYY2
QPRT
RAB11FIP3
RAB11FIP4
RAB17
RAB20
RAB37
RAB3IP
RAB40A
RAB40B
RAB6B
RAD51C
RAI2
RALGPS1
RALGPS2
RAMP1
RAMP3
RAP1A
RAPGEF4
RAPGEF5
RARRES2
RARRES3
RASGEF1A
RASGRP2
RASGRP4
RASL11A
RASSF4
RASSF7
RAVER2
RBBP7
RBFOX1
RBM47
RBP1
RBP7
RCBTB1
RCN2
REEP1
REEP2
REEP6
REG3G
REPS2
RERE
RFNG
RGAG1
RGAG4
RGCC
RGL1
RGMA
RGN
RGS14
RGS18
RGS2
RGS3
RGS9
RGS9BP
RHBDD2
RHBG
RHNO1
RHOB
RHOBTB1
RHOT1
RHOXF1-AS1
RHPN1
RIIAD1
RIMS3
RMI2
RN7SL5P
RNASE1
RNASE6
RNASET2
RND2
RNF122
RNF125
RNF130
RNF14
RNF150
RNF157
RNF208
RNF212
RNLS
RNU5E-8P
RNU6-1010P
RNU6V
RNVU1-15
RNVU1-19
ROBO3
ROCK1P1
ROGDI
RP11-104F15.9
RP11-104L21.3
RP11-108M9.3
RP11-1094M14.8
RP11-1099M24.9
RP11-1100L3.8
RP11-1101K5.1
RP11-1113L8.2
RP11-113C12.4
RP11-114H24.2
RP11-119F7.5
RP11-12D5.2
RP11-147L13.13
RP11-160O5.1
RP11-161M6.2
RP11-161M6.3
RP11-165F24.3
RP11-166B2.1
RP11-169E6.1
RP11-16N11.2
RP11-184A2.2
RP11-184A2.3
RP1-118J21.25
RP11-213G2.3
RP11-216L13.19
RP11-218E20.3
RP11-218M22.1
RP11-231L11.3
RP11-245D16.4
RP11-250B2.3
RP11-250B2.6
RP11-254F7.2
RP11-256I23.3
RP11-261P9.4
RP11-266K4.14
RP11-266L9.8
RP11-291L22.9
RP11-303G3.6
RP11-305O6.4
RP11-311F12.1
RP11-313D6.3
RP11-319G6.1
RP11-320G24.1
RP11-325I22.3
RP11-326I11.4
RP11-332M2.1
RP11-353N14.2
RP11-363E7.4
RP11-364B14.3
RP11-366L5.1
RP11-375I20.6
RP1-137D17.2
RP11-384L8.1
RP11-398J10.2
RP11-399B17.1
RP11-399J13.2
RP11-420A23.1
RP11-421F16.3
RP11-428K3.1
RP11-42O15.3
RP11-438B23.2
RP11-446H18.1
RP11-446H18.6
RP11-44I10.3
RP11-44M6.3
RP11-452K12.6
RP11-45P15.4
RP11-467H10.1
RP11-47L3.1
RP11-489E7.4
RP11-48B3.4
RP11-48B3.5
RP11-496H1.1
RP11-496I9.1
RP11-50I19.2
RP11-513G11.2
RP11-51J9.5
RP11-521I2.3
RP11-522I20.3
RP11-539G18.3
RP11-542H15.1
RP11-545M17.3
RP11-553L6.5
RP11-568K15.1
RP11-588G21.2
RP11-5C23.1
RP11-613D13.8
RP11-61J19.5
RP11-61K9.3
RP11-620J15.3
RP11-635N19.1
RP11-652L8.4
RP11-670E13.6
RP11-673E1.1
RP11-678G14.3
RP11-686O6.2
RP11-699A5.2
RP11-703I16.1
RP11-707G18.1
RP11-712B9.2
RP11-726G1.1
RP11-747H7.3
RP11-760H22.2
RP11-768G7.2
RP11-798M19.6
RP11-844P9.2
RP11-867O8.5
RP11-874J12.3
RP11-89C3.4
RP11-89K11.1
RP11-8P13.5
RP11-90L1.8
RP11-92A5.2
RP1-193H18.2
RP11-977B10.2
RP11-98D18.3
RP11-9E17.1
RP1-266L20.2
RP1-292L20.3
RP13-766D20.1
RP13-942N8.1
RP1-95L4.4
RP3-332B22.1
RP3-340B19.3
RP3-402G11.26
RP3-425C14.4
RP3-467N11.1
RP4-547N15.3
RP4-620E11.8
RP4-665J23.1
RP4-738P15.1
RP5-1021I20.1
RP5-1031D4.3
RP5-1065P14.2
RP5-1065P14.3
RP5-1085F17.3
RP5-1159O4.1
RP5-1187M17.10
RP5-862P8.2
RP5-965G21.3
RP5-965G21.4
RPL21P135
RPL39L
RPL7P19
RPS6KA2
RPS6KL1
RPSAP46
RRAGB
RRAGC
RSPH1
RTN4RL1
RTP5
RUFY4
RUNDC3A
RUNDC3B
RUNX3
RXRA
S100A12
S100A4
S100A8
S1PR4
S1PR5
SAMD13
SAMHD1
SARAF
SAT1
SAT2
SBK1
SCAP
SCD
SCD5
SCGN
SCIMP
SCML1
SCML2
SCML4
SCN4A
SCNN1D
SCP2
SCPEP1
SCRIB
SCRN2
SCTR
SCUBE1
SDAD1P1
SDC3
SDHAF4
SDHAP3
SDK1
SDK2
SDPR
SEC14L1P1
SEC14L2
SEC14L5
SEC14L6
SEC31B
SELENBP1
SELL
SEMA6C
SENP7
SEPP1
SERGEF
SERHL
SERINC3
SERPINA3
SERPINA5
SERPINB1
SERPINB6
SERPING1
SESN1
SESN3
SETDB2
SEZ6L
SEZ6L2
SF3A2
SFMBT2
SFRP5
SGCD
SGCE
SH2B1
SH2B2
SH2D1A
SH2D1B
SH2D3C
SH3BGR
SH3BGRL
SH3BP5
SH3GL3
SH3GLB2
SH3TC1
SHC2
SHC4
SHISA2
SHISA4
SIAE
SIGIRR
SIGLEC10
SIGLEC16
[truncated: 401 more rows]
