# Supplementary material for: Metabolic dysregulation in patients with premature ovarian insufficiency revealed by integrated transcriptomic, methylomic and metabolomic analyses
Source: Clin Transl Med. 2022 Oct 31;12(10):e1006. doi: 10.1002/ctm2.1006 (PMC9619222; doi:10.1002/ctm2.1006)
Supplement: Supplementary file 3 — Supporting Information [file CTM2-12-e1006-s001.xlsx]

## Sheet: FC+t test+VIP
Names	p-value	VIP
HDCA	1.62e-08	3.37178
Acetoacetate	9.14e-07	2.86437
Arg	3.86e-06	2.7403
FA-C22:1	4.5e-05	1.23501
Cit	0.0001383	2.62318
Orn	0.00066747	2.10154
C22:0	0.0011074	2.17859
Fumarate	0.0014234	2.15733
His	0.0064761	1.68146
Thr	0.012927	1.48357
Tau	0.015589	1.62707
C20:4 (arachidonate)	0.017511	1.99589
Glu (glutamate)	0.019569	1.63121
IL22	0.020151	1.44893
Asp	0.026371	1.4735
Cr-C6-OH	0.027452	1.67488
Aad	0.02772	1.72516
C18:0	0.028802	1.77349
Cr-C5/C3	0.030217	1.89305
Citrate	0.032601	2.15733
Ile	0.034883	1.51383
NADH	0.043682	1.41434
Gln	0.04631	1.31412
ROS	0.046639	1.3719
AA-Hcit	0.048	1.41764
Hser	0.049259	1.29638
Cr-C5	0.065506	1.31101
AA-Cys1	0.067	1.47372
AA-Leu	0.067265	1.54999
Cr-C6DC	0.069823	1.23718
Cr-(C5DC+C6OH)/C16	0.073527	1.09556
Cr-C16:1	0.075947	1.48737
Cr-C8/C10	0.076218	1.42135
BA-TCDCA	0.076826	0.985614
TCA-Succinate	0.080493	0.0465308
BA-CA	0.090178	1.02642
Cr-C14:1/C16	0.095754	1.1083
CF-ATP	0.10163	1.28371
FA-C6:0	0.10459	1.26266
FA-C5:0	0.1108	1.21908
BA-TDCA	0.11586	0.817023
AA-asp/asn	0.11721	1.04109
FA-C17:1	0.11782	0.72355
FA-C20:5	0.12389	1.19955
AA-glu/gln	0.13633	1.06861
Cr-C4DC	0.13875	0.944502
Cr-C5/C8	0.14176	1.12652
Cr-(C5DC+C6OH)/C8	0.14439	1.23406
Cr-C18:2	0.14883	1.16784
AA-ileleuval/phetrptyr	0.15431	1.2331
TCA-Lactic acid	0.15553	0.770721
AA-PaHproMSQI	0.15979	1.05929
BA-TCA	0.16339	0.782659
FA-C18:3	0.17181	1.15701
AA-Ala	0.17412	0.653117
Cr-C4DC+C5OH	0.1793	0.833614
Cr-C5DC+C6OH	0.18432	1.11735
Cr-C12-OH	0.18592	1.38633
BA-LCA	0.1868	0.749625
BA-GLCA	0.1883	1.00217
AA-Ser	0.19024	1.00727
FA-C24:1	0.19121	0.624395
FA-C24:0	0.19314	0.548829
AA-5HT (serotonin)	0.1975	1.06678
Cr-C10:2	0.20102	1.09064
AA-GABA	0.2024	0.991402
AA-Lys	0.21272	0.979146
AA-Harg	0.22186	0.830979
BA-GCDCA	0.22449	1.07478
Cr-C4/C3	0.22662	1.10672
Cr-(C0+C2+C3+C16+C18+C18:1)/Cit	0.2392	0.89324
TCA-a-ketoglutaric acid	0.25088	0.0979589
AA-2Aib	0.253	1.39032
AA-Abu	0.25334	1.38985
Cr-C5OH/C8	0.27531	0.796683
AA-Hyl	0.27765	0.470979
BA-CDCA	0.27813	0.867347
AA-Hyp	0.28902	0.911614
AA-Gly	0.30569	0.974328
Cr-C12:1	0.30639	0.869596
Cr-C0/C16	0.31668	0.445523
FA-C20:1	0.31786	0.207807
Cr-C5DC/C5OH	0.32246	0.501332
FA-C20:0	0.33027	0.744633
FA-C17:0	0.33683	0.239808
AA-Val	0.33708	0.737383
AA-Sar	0.33899	0.614244
Cr-C4-OH	0.3438	1.36356
FA-c22:5	0.3468	0.396107
Cr-C14	0.34858	0.563644
Cr-C5DC/C16	0.35255	0.461928
Cr-C14:1	0.3573	0.869649
Cr-C14:2	0.35828	0.800195
AA-Asn	0.35924	0.543696
TCA-phosphoenolpyruvic acid	0.36045	1.27859
TCA-3-hydroxybutyrate	0.36287	0.914515
TCA-ketosuccinic acid	0.36924	1.08536
Cr-C2	0.37313	0.937016
AA-Pro	0.37336	0.586419
AA-Trp	0.37383	0.738565
Cr-C12	0.37674	0.62204
AA-Car	0.38117	0.292534
Cr-C5OH/C0	0.38638	0.625766
Cr-C6	0.41326	0.434946
FA-C16:0	0.41429	0.223023
Cr-C0/(C16+C18)	0.41565	0.296001
FA-C8:0	0.4184	0.634554
Cr-C4/C8	0.42286	0.6157
Cr-C4	0.42447	0.323699
AA-Tyr	0.42594	0.479289
Cr-C5/C2	0.44917	0.461489
BA-UDCA	0.45695	0.232174
AA-3MHis HJBAS	0.45896	0.510996
Cr-C5DC/C8	0.46956	0.634542
FA-C18:2	0.46956	0.780844
Cr-C5/C0	0.47866	0.648056
AA-Met	0.48012	0.205918
Cr-C18/C3	0.49486	1.03631
AA-Ans	0.50236	0.478168
FA-C14:0	0.50615	0.305469
AA-EtN	0.5087	0.536216
AA-5AVA	0.51963	0.287405
Cr-C18:1-OH	0.52113	0.237993
Cr-C4DC/C5OH	0.52854	0.44452
Cr-C10:1	0.52985	0.377369
FA-C20:3	0.53481	0.538999
Cr-C3/C16	0.54114	0.0977576
AA-Phe	0.55451	0.552404
Cr-C14:1/C2	0.55671	0.441635
AA-Kyn	0.56701	0.332226
FA-C10:0	0.56972	0.346648
FA-C5:0(2OH)	0.57038	0.809729
Cr-C5-OH	0.58613	0.305078
Cr-C3DC/C10	0.59062	0.226683
FA-C4:0	0.59323	0.510409
AA-Hcy	0.60805	0.444997
CF-Q10	0.61828	0.0635632
AA-Cth	0.63966	0.330351
FA-C16:1	0.64722	0.0315947
BA-DCA	0.6488	0.00979288
Cr-C3/C2	0.65388	0.601016
FA-C12:0	0.67716	0.245482
AA-5HTP	0.68487	0.228298
Cr-C3DC+C4OH	0.68576	0.613071
Cr-C5:1	0.69308	0.0386391
FA-C10:0(2C00H)	0.69495	0.251704
Cr-C14-OH	0.70067	0.721463
Cr-C5DC/C4	0.71797	0.0857259
Cr-C8/C2	0.72452	0.48953
Cr-C0	0.73196	0.120979
AA-1MHis	0.73253	0.174187
AA-Asa	0.73895	0.0174442
TCA-Malic acid	0.74069	0.0834057
Cr-C8:1	0.74735	0.0505601
AA-bAla	0.75991	0.203369
AA-3Aib	0.77458	0.253035
Cr-C16-OH/C16	0.77622	0.250271
FA-C20:2	0.77887	0.0428275
Cr-C10	0.79731	0.163172
Cr-C18:1	0.80044	0.552771
Cr-C0/C18	0.80114	0.0628522
Cr-C16-OH	0.83004	0.27392
Cr-C8	0.84308	0.199631
Cr-C3/C0	0.85981	0.537392
TCA-cis-Aconitic acid	0.86538	1.47831
Cr-C5DC	0.87004	0.00824584
Cr-C18	0.88716	0.322431
FA-C22:6	0.89149	0.566342
Cr-C16	0.89382	0.251036
Cr-C3DC/C4	0.90642	0.141141
Cr-C18-OH	0.91172	0.248247
Cr-C3DC	0.91965	0.17647
FA-C6:2	0.92089	0.0721208
FA-C18:1	0.92285	0.489547
TCA-Pyruvic acid	0.9244	1.25606
Cr-C8/C3	0.92743	0.280701
Cr-C3	0.93835	0.354519
Cr-C14:1/C12:1	0.94447	0.0837791
Cr-C4/C2	0.94989	0.209744
BA-GDCA	0.9499	0.176729
FA-C5:0(2C00H)	0.95799	0.250985

## Sheet: VIP>1
Names	VIP
HDCA	3.37178
Acetoacetate	2.86437
Arg	2.7403
Cit	2.62318
C22:0	2.17859
Fumarate	2.15733
Citrate	2.15733
Orn	2.10154
C20:4 (arachidonate)	1.99589
Cr-C5/C3	1.89305
C18:0	1.77349
Aad	1.72516
His	1.68146
Cr-C6-OH	1.67488
Glu (glutamate)	1.63121
Tau	1.62707
AA-Leu	1.54999
Ile	1.51383
Cr-C16:1	1.48737
Thr	1.48357
TCA-cis-Aconitic acid	1.47831
AA-Cys1	1.47372
Asp	1.4735
IL22	1.44893
Cr-C8/C10	1.42135
AA-Hcit	1.41764
NADH	1.41434
AA-2Aib	1.39032
AA-Abu	1.38985
Cr-C12-OH	1.38633
ROS	1.3719
Cr-C4-OH	1.36356
Gln	1.31412
Cr-C5	1.31101
Hser	1.29638
CF-ATP	1.28371
TCA-phosphoenolpyruvic acid	1.27859
FA-C6:0	1.26266
TCA-Pyruvic acid	1.25606
Cr-C6DC	1.23718
FA-C22:1	1.23501
Cr-(C5DC+C6OH)/C8	1.23406
AA-ileleuval/phetrptyr	1.2331
FA-C5:0	1.21908
FA-C20:5	1.19955
Cr-C18:2	1.16784
FA-C18:3	1.15701
Cr-C5/C8	1.12652
Cr-C5DC+C6OH	1.11735
Cr-C14:1/C16	1.1083
Cr-C4/C3	1.10672
Cr-(C5DC+C6OH)/C16	1.09556
Cr-C10:2	1.09064
TCA-ketosuccinic acid	1.08536
BA-GCDCA	1.07478
AA-glu/gln	1.06861
AA-5HT (serotonin)	1.06678
AA-PaHproMSQI	1.05929
AA-asp/asn	1.04109
Cr-C18/C3	1.03631
BA-CA	1.02642
AA-Ser	1.00727
BA-GLCA	1.00217

## Sheet: P<0.05
Names	p<0.05
HDCA	1.62e-08
Acetoacetate	9.14e-07
Arg	3.86e-06
FA-C22:1	4.5e-05
Cit	0.0001383
Orn	0.00066747
C22:0	0.0011074
Fumarate	0.0014234
His	0.0064761
Thr	0.012927
Tau	0.015589
C20:4 (arachidonate)	0.017511
Glu (glutamate)	0.019569
IL22	0.020151
Asp	0.026371
Cr-C6-OH	0.027452
Aad	0.02772
C18:0	0.028802
Cr-C5/C3	0.030217
Citrate	0.032601
Ile	0.034883
NADH	0.043682
Gln	0.04631
ROS	0.046639
AA-Hcit	0.048
Hser	0.049259
