# Supplementary material for: Metabolic dysregulation in patients with premature ovarian insufficiency revealed by integrated transcriptomic, methylomic and metabolomic analyses
Source: Clin Transl Med. 2022 Oct 31;12(10):e1006. doi: 10.1002/ctm2.1006 (PMC9619222; doi:10.1002/ctm2.1006)
Supplement: Supplementary file 4 — Supporting Information [file CTM2-12-e1006-s005.xlsx]

## Sheet: FC+t test+VIP
Names	p-value	VIP
ROS	4.23e-09	2.30745
NADH	1.11e-06	2.01667
Thr	9.29e-05	1.68373
LDH	0.00044956	1.48872
Succinate	0.008976	1.10258
C20:4	0.016135	0.941216
ATP	0.020465	1.0797
Ala	0.030739	1.26382
C16:0	0.03212	1.01931
C22:1	0.032885	1.09703
Glu	0.034231	0.907951
Hcit	0.041018	1.16894
BA-TDCA	0.051614	0.974734
AA-Gln	0.11048	0.873321
AA-Tau	0.11553	0.65443
FA-C6:0	0.15951	0.646807
BA-CA	0.17629	0.652556
AA-Hser	0.26443	0.527914
AA-Orn	0.26789	0.340022
BA-TCDCA	0.3524	0.795625
TCA-Citrate	0.38278	0.602222
AA-Cys1	0.40053	0.639763
AA-Ile	0.48164	0.506302
FA-C18:0	0.52921	0.00836691
AA-Leu	0.82061	0.320388
AA-Aad	0.84661	0.258769
AA-Arg	0.91104	0.144205
AA-Cit	0.92998	0.116623
AA-Asp	0.93441	0.12126

## Sheet: VIP>1
Names	VIP
ROS	2.30745
NADH	2.01667
Thr	1.68373
LDH	1.48872
Ala	1.26382
Hcit	1.16894
Succinate	1.10258
C22:1	1.09703
ATP	1.0797
C16:0	1.01931

## Sheet: P<0.05
Names	p-value
ROS	4.23e-09
NADH	1.11e-06
Thr	9.29e-05
LDH	0.00044956
Succinate	0.008976
C20:4	0.016135
ATP	0.020465
Ala	0.030739
C16:0	0.03212
C22:1	0.032885
Glu	0.034231
Hcit	0.041018
