# Supplementary material for: Metabolic dysregulation in patients with premature ovarian insufficiency revealed by integrated transcriptomic, methylomic and metabolomic analyses
Source: Clin Transl Med. 2022 Oct 31;12(10):e1006. doi: 10.1002/ctm2.1006 (PMC9619222; doi:10.1002/ctm2.1006)
Supplement: Supplementary file 5 — Supporting Information [file CTM2-12-e1006-s011.xlsx]

## Sheet: POI_VS_CON.DMR.annotatio
Direction	geneID
Hyper	S1PR1
Hypo	NC_000001.11:1013949:1014471|CGI
Hypo	ISG15
Hypo	AGRN
Hypo	AGRN
Hypo	AGRN
Hypo	AGRN
Hypo	PRPF38B
Hypo	NC_000001.11:108692166:108693079|CGI
Hypo	PRPF38B
Hypo	PRPF38B
Hypo	PRPF38B
Hypo	WDR47
Hypo	RPL17P7
Hypo	WDR47
Hypo	RPL17P7
Hypo	SARS
Hypo	SARS
Hypo	SARS
Hypo	SARS
Hypo	AMPD2
Hypo	AMPD2
Hypo	AMPD2
Hypo	LOC107985174
Hypo	KCNA3
Hypo	KCNA3
Hypo	NC_000001.11:110673622:110675675|CGI
Hypo	MOV10
Hypo	MOV10
Hypo	RHOC
Hypo	RHOC
Hypo	CD58
Hypo	CD58
Hypo	FAM46C
Hypo	FAM46C
Hypo	FAM46C
Hypo	FAM46C
Hypo	FAM46C
Hypo	FAM46C
Hypo	NPPA-AS1
Hypo	NC_000001.11:11838336:11838675|CGI
Hypo	CLCN6
Hypo	CLCN6
Hypo	NOTCH2
Hypo	NOTCH2
Hypo	LOC101929178
Hypo	NC_000001.11:120068734:120069889|CGI
Hypo	NOTCH2
Hypo	NOTCH2
Hypo	TNFRSF8
Hyper	TNFRSF1B
Hyper	TNFRSF1B
Hyper	TNFRSF1B
Hyper	TNFRSF1B
Hypo	TNFRSF1B
Hypo	TNFRSF1B
Hypo	TNFRSF1B
Hypo	TNFRSF1B
Hypo	TNFRSF1B
Hypo	NC_000001.11:1286017:1294783|CGI
Hypo	SCNN1D
Hypo	SCNN1D
Hypo	SCNN1D
Hypo	SCNN1D
Hypo	ACAP3
Hypo	ACAP3
Hypo	ACAP3
Hypo	ACAP3
Hypo	ACAP3
Hypo	ACAP3
Hypo	ACAP3
Hypo	ACAP3
Hypo	MIR6727
Hypo	NC_000001.11:1312538:1313113|CGI
Hypo	MIR6727
Hypo	MIR6727
Hypo	CPSF3L
Hypo	CPSF3L
Hypo	CPSF3L
Hypo	CPSF3L
Hypo	MIR6727
Hypo	NC_000001.11:1312538:1313113|CGI
Hypo	MIR6727
Hypo	MIR6727
Hypo	CPSF3L
Hypo	CPSF3L
Hypo	CPTP
Hypo	NC_000001.11:1327285:1328040|CGI
Hypo	CPTP
Hypo	CPTP
Hypo	NC_000001.11:1327285:1328040|CGI
Hypo	CPTP
Hyper	DVL1
Hypo	CCNL2
Hypo	CCNL2
Hypo	CCNL2
Hypo	CCNL2
Hypo	CCNL2
Hypo	CCNL2
Hypo	CCNL2
Hyper	LOC101060254
Hyper	NC_000001.11:145505671:145506228|CGI
Hypo	ANKRD35
Hypo	ANKRD35
Hypo	ANKRD35
Hypo	TXNIP
Hypo	TXNIP
Hypo	TXNIP
Hypo	TXNIP
Hypo	TXNIP
Hypo	TXNIP
Hypo	TXNIP
Hypo	TXNIP
Hypo	TXNIP
Hypo	TXNIP
Hypo	TXNIP
Hypo	TXNIP
Hypo	TXNIP
Hypo	TXNIP
Hypo	TXNIP
Hypo	TXNIP
Hypo	TXNIP
Hypo	CHD1L
Hypo	PDIA3P1
Hypo	CHD1L
Hypo	PDIA3P1
Hypo	ATAD3B
Hypo	ATAD3B
Hypo	ATAD3B
Hypo	ATAD3B
Hypo	HIST2H2BE
Hypo	HIST2H2AC
Hypo	NC_000001.11:149886219:149887920|CGI
Hypo	APH1A
Hypo	APH1A
Hypo	APH1A
Hypo	APH1A
Hypo	APH1A
Hypo	APH1A
Hypo	APH1A
Hypo	APH1A
Hypo	APH1A
Hypo	APH1A
Hypo	APH1A
Hypo	APH1A
Hypo	APH1A
Hypo	APH1A
Hypo	ECM1
Hypo	ECM1
Hypo	ECM1
Hypo	ECM1
Hypo	ECM1
Hypo	MCL1
Hypo	MCL1
Hypo	MCL1
Hypo	ADAMTSL4-AS1
Hypo	CTSS
Hypo	CTSS
Hypo	S100A10
Hypo	S100A10
Hypo	TMEM51
Hypo	TMEM51
Hypo	TMEM51
Hyper	NC_000001.11:152188845:152189452|CGI
Hypo	HRNR
Hypo	FLG-AS1
Hypo	FLG2
Hypo	FLG2
Hypo	FLG-AS1
Hypo	FLG2
Hypo	FLG2
Hyper	FHAD1
Hyper	FHAD1
Hypo	S100A6
Hypo	S100A6
Hypo	S100A6
Hypo	S100A6
Hypo	S100A6
Hypo	S100A6
Hypo	S100A6
Hypo	S100A6
Hypo	S100A6
Hypo	S100A6
Hypo	S100A6
Hypo	S100A6
Hypo	S100A6
Hypo	S100A6
Hypo	S100A6
Hypo	S100A6
Hypo	S100A6
Hypo	S100A6
Hypo	S100A6
Hypo	S100A6
Hypo	S100A6
Hypo	CRTC2
Hypo	CRTC2
Hypo	CRTC2
Hypo	CRTC2
Hypo	SLC39A1
Hypo	SLC39A1
Hypo	SLC39A1
Hypo	NUP210L
Hypo	NUP210L
Hypo	NUP210L
Hypo	TPM3
Hypo	TPM3
Hypo	TPM3
Hypo	TPM3
Hypo	TPM3
Hypo	TPM3
Hypo	TPM3
Hypo	TPM3
Hypo	TPM3
Hypo	TPM3
Hypo	TPM3
Hypo	TPM3
Hypo	TPM3
Hypo	TPM3
Hypo	TPM3
Hypo	TDRD10
Hypo	TDRD10
Hypo	SHE
Hypo	SHE
Hypo	SHE
Hypo	NC_000001.11:154501631:154503359|CGI
Hypo	ADAR
Hypo	ADAR
Hypo	ADAR
Hypo	ADAR
Hypo	ADAR
Hypo	ADAR
Hypo	ADAR
Hypo	ADAR
Hypo	ADAR
Hypo	ADAR
Hypo	ADAR
Hypo	ADAR
Hypo	ADAR
Hypo	ADAR
Hypo	ADAR
Hypo	ADAR
Hypo	ADAR
Hypo	ADAR
Hypo	PBXIP1
Hypo	PBXIP1
Hypo	PBXIP1
Hypo	FLAD1
Hypo	FLAD1
Hypo	MUC1
Hypo	MUC1
Hypo	MUC1
Hypo	MUC1
Hypo	MUC1
Hypo	MUC1
Hypo	MUC1
Hypo	MUC1
Hypo	MUC1
Hypo	NC_000001.11:155188536:155195369|CGI
Hypo	MUC1
Hypo	MUC1
Hypo	MUC1
Hypo	MUC1
Hypo	MUC1
Hypo	MUC1
Hypo	MUC1
Hypo	MUC1
Hypo	MUC1
Hypo	MUC1
Hypo	FAM189B
Hypo	NC_000001.11:155250291:155250758|CGI
Hypo	HCN3
Hypo	HCN3
Hypo	HCN3
Hypo	HCN3
Hypo	HCN3
Hypo	HCN3
Hypo	HCN3
Hypo	RUSC1
Hypo	RUSC1
Hypo	RUSC1
Hypo	RUSC1-AS1
Hypo	RUSC1
Hypo	ASH1L
Hypo	ASH1L
Hypo	POU5F1P4
Hypo	GON4L
Hypo	GON4L
Hypo	LMNA
Hypo	LMNA
Hypo	LMNA
Hypo	LMNA
Hypo	LMNA
Hypo	LMNA
Hypo	LMNA
Hypo	LMNA
Hypo	LMNA
Hypo	LMNA
Hypo	PAQR6
Hypo	SMG5
Hypo	SMG5
Hypo	MEF2D
Hypo	MRPL24
Hypo	MRPL24
Hypo	MRPL24
Hypo	HDGF
Hypo	HDGF
Hypo	HDGF
Hypo	HDGF
Hypo	MRPL24
Hypo	MRPL24
Hypo	MRPL24
Hypo	HDGF
Hypo	HDGF
Hypo	HDGF
Hypo	HDGF
Hypo	MRPL24
Hypo	HDGF
Hypo	HDGF
Hypo	HDGF
Hypo	HDGF
Hypo	MRPL24
Hypo	HDGF
Hypo	HDGF
Hypo	HDGF
Hypo	HDGF
Hypo	PLEKHM2
Hypo	SLC25A34
Hypo	TAGLN2
Hypo	TAGLN2
Hypo	TAGLN2
Hypo	TAGLN2
Hypo	SDHC
Hypo	SDHC
Hypo	SDHC
Hypo	FBXO42
Hypo	RGS5
Hypo	RGS5
Hypo	RGS5
Hypo	RGS5
Hyper	NECAP2
Hyper	NECAP2
Hypo	NC_000001.11:16646990:16648550|CGI
Hypo	MST1P2
Hypo	NC_000001.11:16646990:16648550|CGI
Hypo	MST1P2
Hypo	POGK
Hypo	POGK
Hypo	POGK
Hyper	MAEL
Hyper	NC_000001.11:166920539:166921412|CGI
Hyper	ILDR2
Hypo	SLC35E2B
Hypo	ATP1B1
Hypo	ATP1B1
Hypo	CROCC
Hypo	CROCC
Hypo	CROCC
Hypo	CROCC
Hypo	MYOC
Hyper	DNM3
Hyper	DNM3
Hyper	DNM3
Hyper	DNM3
Hypo	ZBTB37
Hypo	ZBTB37
Hypo	ZBTB37
Hyper	LHX4
Hyper	LHX4
Hypo	GLUL
Hypo	GLUL
Hypo	GLUL
Hypo	GLUL
Hypo	GLUL
Hypo	GLUL
Hypo	GLUL
Hypo	GLUL
Hypo	GLUL
Hypo	GLUL
Hypo	PLA2G4A
Hypo	PLA2G4A
Hypo	PLA2G4A
Hypo	LOC105371664
Hypo	MIR4426
Hypo	MIR4426
Hypo	RPS27AP5
Hypo	MIR4426
Hypo	MIR4426
Hypo	LOC105371664
Hypo	RPS27AP5
Hypo	CFAP74
Hypo	CFAP74
Hyper	CAPZB
Hyper	CAPZB
Hyper	CAPZB
Hyper	CAPZB
Hyper	CAPZB
Hypo	MINOS1
Hypo	MINOS1
Hypo	MINOS1
Hypo	MINOS1-NBL1
Hypo	MINOS1
Hypo	MINOS1-NBL1
Hypo	RPS14P3
Hypo	PHLDA3
Hypo	PHLDA3
Hypo	PHLDA3
Hypo	NC_000001.11:201468391:201469520|CGI
Hypo	CSRP1
Hypo	CSRP1
Hypo	CSRP1
Hypo	CSRP1
Hyper	PPP1R12B
Hyper	PPP1R12B
Hyper	PPP1R12B
Hyper	PPP1R12B
Hypo	FMOD
Hypo	FMOD
Hyper	ATP2B4
Hypo	CNTN2
Hypo	CNTN2
Hypo	CNTN2
Hypo	CNTN2
Hyper	SLC26A9
Hyper	LOC103021296
Hyper	SLC26A9
Hypo	CTSE
Hypo	CTSE
Hypo	CTSE
Hyper	SRGAP2
Hyper	SRGAP2
Hypo	MAPKAPK2
Hypo	MAPKAPK2
Hypo	MAPKAPK2
Hypo	MAPKAPK2
Hypo	MAPKAPK2
Hypo	MAPKAPK2
Hypo	MAPKAPK2
Hypo	MAPKAPK2
Hypo	MAPKAPK2
Hypo	MAPKAPK2
Hypo	MAPKAPK2
Hypo	MAPKAPK2
Hypo	MAPKAPK2
Hypo	MAPKAPK2
Hypo	PIGR
Hypo	PIGR
Hypo	PIGR
Hypo	PIGR
Hypo	PIGR
Hypo	PIGR
Hypo	PIGR
Hypo	PIGR
Hypo	PIGR
Hypo	PIGR
Hypo	PIGR
Hypo	PIGR
Hyper	LOC105372880
Hyper	LOC105372880
Hypo	LOC105372884
Hypo	PLXNA2
Hypo	LOC101930114
Hypo	LOC101930114
Hypo	NC_000001.11:209675098:209676083|CGI
Hypo	LOC101930114
Hypo	G0S2
Hypo	LOC101930114
Hypo	LOC101930114
Hypo	NC_000001.11:209675098:209676083|CGI
Hypo	LOC101930114
Hypo	G0S2
Hypo	ATF3
Hypo	ATF3
Hypo	ATF3
Hypo	ATF3
Hypo	ATF3
Hypo	ATF3
Hyper	ECE1
Hypo	PRKCZ
Hypo	HSPG2
Hypo	RAB3GAP2
Hypo	RAB3GAP2
Hypo	SKI
Hypo	DEGS1
Hypo	DEGS1
Hypo	DEGS1
Hyper	CNIH3
Hyper	CNIH3
Hyper	CNIH3
Hyper	CNIH3
Hyper	CNIH3
Hyper	CNIH3
Hyper	CNIH3
Hyper	CNIH3
Hypo	ZBTB40
Hypo	ZBTB40
Hypo	ZBTB40
Hypo	ZBTB40
Hypo	ZBTB40
Hypo	ZBTB40
Hyper	NC_000001.11:225939412:225939995|CGI
Hyper	LEFTY2
Hyper	LEFTY2
Hyper	LEFTY2
Hyper	LEFTY2
Hypo	C1QA
Hypo	ARF1
Hypo	ARF1
Hypo	ARF1
Hypo	ARF1
Hypo	ARF1
Hypo	ARF1
Hypo	ARF1
Hypo	ARF1
Hypo	ARF1
Hypo	ARF1
Hypo	ARF1
Hypo	ARF1
Hypo	GJC2
Hypo	NC_000001.11:228157676:228158999|CGI
Hypo	OBSCN
Hypo	OBSCN
Hypo	OBSCN
Hypo	OBSCN
Hypo	OBSCN
Hypo	OBSCN
Hypo	OBSCN
Hypo	OBSCN
Hypo	OBSCN
Hypo	OBSCN
Hypo	OBSCN
Hyper	NC_000001.11:228608374:228648421|CGI
Hyper	RNA5S6
Hyper	NC_000001.11:228608374:228648421|CGI
Hyper	RNA5S11
Hypo	RHOU
Hypo	NC_000001.11:228735063:228736550|CGI
Hypo	RHOU
Hyper	EXOC8
Hyper	SPRTN
Hypo	HNRNPR
Hypo	HNRNPR
Hypo	HNRNPR
Hypo	HNRNPR
Hypo	RPS15P2
Hypo	NC_000001.11:234356738:234357114|CGI
Hypo	RPS15P2
Hypo	NC_000001.11:234356738:234357114|CGI
Hypo	RPS15P2
Hypo	NC_000001.11:234356738:234357114|CGI
Hyper	LOC107985366
Hypo	LOC107985746
Hyper	GREM2
Hyper	GREM2
Hyper	NC_000001.11:240492874:240493420|CGI
Hyper	RGS7
Hypo	LOC105373265
Hypo	KIF26B
Hypo	PLCH2
Hypo	PLCH2
Hypo	PLCH2
Hypo	PLCH2
Hypo	PLCH2
Hypo	PLCH2
Hypo	UBXN11
Hypo	UBXN11
Hypo	ARID1A
Hypo	TRNP1
Hypo	TRNP1
Hypo	TRNP1
Hypo	TRNP1
Hypo	WDTC1
Hypo	WDTC1
Hypo	WDTC1
Hypo	WDTC1
Hyper	SESN2
Hypo	EPB41
Hypo	EPB41
Hypo	EPB41
Hypo	EPB41
Hypo	EPB41
Hypo	EPB41
Hypo	EPB41
Hypo	EPB41
Hypo	EPB41
Hypo	EPB41
Hypo	EPB41
Hypo	EPB41
Hypo	PRDM16
Hypo	PRDM16
Hypo	PRDM16
Hypo	PRDM16
Hypo	PRDM16
Hypo	PRDM16
Hypo	LINC00982
Hypo	NC_000001.11:3067361:3071398|CGI
Hypo	LAPTM5
Hypo	LAPTM5
Hypo	LAPTM5
Hypo	LAPTM5
Hypo	LAPTM5
Hypo	LAPTM5
Hypo	LAPTM5
Hypo	LAPTM5
Hypo	PUM1
Hypo	PUM1
Hyper	PRDM16
Hyper	HCRTR1
Hypo	YARS
Hypo	YARS
Hypo	S100PBP
Hypo	S100PBP
Hypo	S100PBP
Hypo	S100PBP
Hypo	NC_000001.11:32817074:32818305|CGI
Hypo	YARS
Hypo	YARS
Hypo	YARS
Hypo	YARS
Hypo	YARS
Hypo	YARS
Hypo	YARS
Hypo	YARS
Hypo	HPCA
Hypo	AZIN2
Hypo	AZIN2
Hypo	AZIN2
Hypo	AZIN2
Hypo	AZIN2
Hypo	AZIN2
Hypo	AZIN2
Hypo	PHC2
Hypo	PHC2
Hypo	PHC2
Hypo	PHC2
Hypo	PHC2
Hyper	ARHGEF16
Hyper	ARHGEF16
Hyper	ARHGEF16
Hyper	ARHGEF16
Hypo	ARHGEF16
Hypo	NC_000001.11:3478137:3478627|CGI
Hypo	ARHGEF16
Hypo	ADPRHL2
Hypo	ADPRHL2
Hypo	TEKT2
Hypo	TEKT2
Hyper	COL8A2
Hyper	COL8A2
Hyper	COL8A2
Hyper	STK40
Hyper	STK40
Hyper	STK40
Hyper	STK40
Hypo	CSF3R
Hypo	CSF3R
Hypo	CSF3R
Hypo	ZC3H12A
Hypo	ZC3H12A
Hyper	NC_000001.11:37995912:37996316|CGI
Hyper	CEP104
Hyper	PPIEL
Hyper	NC_000001.11:39559649:39560042|CGI
Hyper	PPIEL
Hyper	HEYL
Hyper	HEYL
Hyper	HEYL
Hyper	HEYL
Hypo	CAP1
Hypo	CAP1
Hypo	CAP1
Hypo	CAP1
Hypo	CAP1
Hypo	CAP1
Hypo	CAP1
Hypo	CAP1
Hypo	HIVEP3
Hypo	SLC2A1
Hypo	SLC2A1
Hypo	SLC2A1
Hypo	SLC2A1
Hypo	TIE1
Hypo	TIE1
Hypo	TIE1
Hypo	NC_000001.11:43304851:43305209|CGI
Hypo	TIE1
Hypo	TIE1
Hyper	MPL
Hyper	NC_000001.11:43348634:43349606|CGI
Hyper	MPL
Hypo	PTPRF
Hypo	DMAP1
Hypo	DMAP1
Hypo	DMAP1
Hypo	UROD
Hypo	UROD
Hypo	UROD
Hypo	AGBL4
Hypo	LOC105378708
Hypo	ZYG11B
Hypo	RPS13P2
Hyper	ACOT11
Hypo	MROH7
Hypo	MROH7-TTC4
Hypo	MROH7
Hypo	MROH7-TTC4
Hypo	MROH7
Hypo	MROH7-TTC4
Hypo	PARS2
Hyper	C8B
Hyper	DAB1
Hypo	TACSTD2
Hypo	NC_000001.11:58576085:58577623|CGI
Hypo	JUN
Hypo	JUN
Hypo	NC_000001.11:58781789:58785268|CGI
Hypo	JUN
Hypo	JUN
Hypo	NC_000001.11:58781789:58785268|CGI
Hypo	JUN
Hypo	JUN
Hypo	NC_000001.11:58781789:58785268|CGI
Hypo	JUN
Hypo	NC_000001.11:58781789:58785268|CGI
Hypo	JUN
Hypo	LINC01135
Hypo	JUN
Hypo	NC_000001.11:58781789:58785268|CGI
Hypo	JUN
Hypo	LINC01135
Hypo	JUN
Hypo	NC_000001.11:58781789:58785268|CGI
Hypo	JUN
Hypo	LINC01135
Hypo	KCNAB2
Hypo	KCNAB2
Hypo	KCNAB2
Hypo	KCNAB2
Hypo	ACOT7
Hypo	ACOT7
Hypo	PLEKHG5
Hypo	PLEKHG5
Hyper	GNG12-AS1
Hyper	DIRAS3
Hyper	DIRAS3
Hyper	DIRAS3
Hyper	DIRAS3
Hyper	NC_000001.11:68050553:68050790|CGI
Hyper	DIRAS3
Hyper	LOC105378782
Hyper	CAMTA1
Hyper	CAMTA1
Hypo	TPI1P1
Hypo	TPI1P1
Hypo	TPI1P1
Hyper	CAMTA1
Hyper	CAMTA1
Hyper	CAMTA1
Hyper	LOC107984998
Hyper	LOC107985037
Hypo	RERE
Hypo	RERE
Hypo	RERE
Hyper	C1orf52
Hyper	C1orf52
Hypo	NC_000001.11:85580679:85581557|CGI
Hypo	CYR61
Hypo	CYR61
Hypo	NC_000001.11:85580679:85581557|CGI
Hypo	CYR61
Hypo	CYR61
Hypo	CYR61
Hypo	CYR61
Hypo	CYR61
Hypo	CYR61
Hyper	NC_000001.11:92480309:92487052|CGI
Hyper	GFI1
Hyper	GFI1
Hypo	RPL7P9
Hypo	RPL7P9
Hypo	CLSTN1
Hypo	CLSTN1
Hypo	NC_000001.11:9730234:9730646|CGI
Hypo	CLSTN1
Hypo	CLSTN1
Hypo	NC_000001.11:9730234:9730646|CGI
Hypo	CLSTN1
Hypo	NC_000002.12:10911732:10913350|CGI
Hypo	KCNF1
Hypo	NC_000002.12:10911732:10913350|CGI
Hypo	KCNF1
Hyper	RANBP2
Hyper	SH3RF3
Hypo	MERTK
Hypo	MERTK
Hypo	MERTK
Hypo	MERTK
Hypo	MERTK
Hypo	FBLN7
Hypo	NC_000002.12:112160630:112160846|CGI
Hypo	IL1B
Hypo	IL1B
Hypo	IL1B
Hypo	IL1B
Hypo	IL1RN
Hypo	IL1RN
Hypo	IL1RN
Hypo	IL1RN
Hypo	PSD4
Hypo	PSD4
Hypo	PSD4
Hypo	PSD4
Hypo	PSD4
Hyper	PAX8
Hyper	PAX8
Hyper	PAX8
Hyper	PAX8
Hyper	PAX8-AS1
Hypo	PAX8
Hypo	PAX8
Hypo	PAX8
Hypo	PAX8
Hypo	PAX8-AS1
Hypo	PAX8-AS1
Hypo	PAX8
Hypo	PAX8
Hyper	GREB1
Hyper	GREB1
Hyper	GREB1
Hyper	MIR4429
Hyper	MIR4429
Hyper	GREB1
Hypo	CFAP221
Hypo	CFAP221
Hyper	CNTNAP5
Hypo	GYPC
Hypo	GYPC
Hypo	GYPC
Hypo	GYPC
Hypo	GYPC
Hypo	GYPC
Hypo	GYPC
Hypo	GYPC
Hypo	MYO7B
Hypo	MYO7B
Hypo	MYO7B
Hypo	LIMS2
Hypo	LIMS2
Hypo	LIMS2
Hyper	LOC107985803
Hyper	AMMECR1L
Hyper	HS6ST1
Hyper	LOC105373611
Hyper	NC_000002.12:128901723:128901992|CGI
Hypo	FAR2P1
Hypo	NC_000002.12:130036885:130038139|CGI
Hypo	NOC2LP1
Hypo	PTPN18
Hypo	POTEI
Hypo	FAR2P4
Hypo	NC_000002.12:131299287:131300521|CGI
Hypo	KLF2P4
Hyper	C2orf27B
Hypo	LRP1B
Hypo	LOC107985779
Hyper	LRP1B
Hyper	LRP1B
Hyper	LRP1B
Hypo	NC_000002.12:14632253:14635685|CGI
Hypo	LOC653602
Hypo	FAM84A
Hypo	RPRM
Hypo	NC_000002.12:153477933:153478942|CGI
Hypo	RPRM
Hypo	RPRM
Hypo	NC_000002.12:153477933:153478942|CGI
Hypo	RPRM
Hyper	NC_000002.12:16013822:16014297|CGI
Hyper	LOC101929512
Hyper	LOC100996579
Hyper	LOC100996579
Hyper	NC_000002.12:161244926:161245202|CGI
Hyper	B3GALT1
Hyper	B3GALT1
Hypo	ITGA6
Hypo	ITGA6
Hypo	H3F3AP4
Hypo	NC_000002.12:174719800:174720066|CGI
Hypo	H3F3AP4
Hypo	RPLP1P4
Hypo	RPLP1P4
Hypo	TTN
Hypo	TTN
Hypo	TTN
Hypo	TTN
Hypo	TTN
Hypo	ZNF385B
Hypo	ZNF385B
Hypo	ZNF385B
Hypo	ZNF385B
Hypo	ZNF385B
Hyper	LOC101927156
Hypo	C2orf88
Hypo	C2orf88
Hyper	NC_000002.12:190760888:190761337|CGI
Hyper	MYT1L
Hyper	MYT1L
Hyper	LOC105376755
Hypo	NBEAL1
Hypo	NBEAL1
Hypo	RPL12P16
Hypo	NBEAL1
Hypo	NBEAL1
Hypo	NBEAL1
Hypo	RPL12P16
Hypo	NBEAL1
Hypo	NC_000002.12:20446667:20448227|CGI
Hypo	RHOB
Hypo	RHOB
Hypo	NC_000002.12:20446667:20448227|CGI
Hypo	RHOB
Hypo	NC_000002.12:20446667:20448227|CGI
Hypo	RHOB
Hypo	RHOB
Hyper	NRP2
Hyper	NRP2
Hyper	NRP2
Hyper	NRP2
Hyper	NRP2
Hyper	NRP2
Hyper	NRP2
Hypo	INO80D
Hypo	INO80D
Hyper	FZD5
Hyper	NC_000002.12:207766832:207770208|CGI
Hyper	NC_000002.12:207930799:207931134|CGI
Hyper	PLEKHM3
Hyper	PLEKHM3
Hypo	IGFBP5
Hypo	IGFBP5
Hypo	IGFBP5
Hypo	IGFBP5
Hypo	TNS1
Hypo	PNKD
Hypo	TMBIM1
Hypo	TMBIM1
Hypo	TMBIM1
Hypo	TMBIM1
Hypo	PNKD
Hypo	TMBIM1
Hypo	TMBIM1
Hypo	TMBIM1
Hypo	TMBIM1
Hypo	PNKD
Hypo	TMBIM1
Hypo	TMBIM1
Hypo	TMBIM1
Hypo	TMBIM1
Hypo	RNF25
Hypo	RNF25
Hypo	STK36
Hypo	STK36
Hyper	WNT6
Hyper	WNT10A
Hyper	NC_000002.12:218873357:218874064|CGI
Hyper	WNT6
Hypo	DES
Hypo	DES
Hypo	DES
Hypo	DES
Hypo	CHPF
Hypo	CHPF
Hypo	NC_000002.12:219539432:219540559|CGI
Hyper	OBSL1
Hyper	NC_000002.12:219570075:219571455|CGI
Hyper	OBSL1
Hyper	OBSL1
Hyper	OBSL1
Hyper	OBSL1
Hyper	OBSL1
Hyper	OBSL1
Hyper	OBSL1
Hyper	OBSL1
Hyper	INHA
Hypo	STK11IP
Hypo	STK11IP
Hyper	MOGAT1
Hypo	FAM124B
Hyper	SP140
Hypo	SNORD82
Hypo	NCL
Hypo	NC_000002.12:231706425:231711121|CGI
Hypo	PTMA
Hypo	PTMA
Hypo	PTMA
Hypo	MIR1244-1
Hypo	MIR1244-1
Hypo	PTMA
Hypo	PTMA
Hypo	PTMA
Hypo	PTMA
Hypo	MIR1244-1
Hypo	MIR1244-1
Hypo	MIR1244-1
Hypo	PTMA
Hypo	PTMA
Hypo	MIR1244-1
Hypo	MIR1244-1
Hypo	PTMA
Hypo	PTMA
Hypo	PTMA
Hyper	ECEL1P2
Hyper	NC_000002.12:232386501:232388702|CGI
Hypo	EIF4E2
Hypo	EIF4E2
Hypo	EIF4E2
Hypo	EIF4E2
Hypo	EIF4E2
Hypo	EIF4E2
Hypo	SCLY
Hypo	UBE2F-SCLY
Hypo	SCLY
Hypo	UBE2F-SCLY
Hyper	HDAC4
Hyper	HDAC4
Hyper	HDAC4
Hyper	HDAC4
Hyper	HDAC4
Hyper	HDAC4
Hyper	HDAC4
Hypo	GPC1
Hypo	PP14571
Hyper	ANKMY1
Hyper	ANKMY1
Hyper	NC_000002.12:240557150:240558241|CGI
Hyper	ANKMY1
Hyper	ANKMY1
Hyper	ANKMY1
Hypo	GPR35
Hypo	GPR35
Hypo	KIF1A
Hypo	KIF1A
Hypo	KIF1A
Hypo	KIF1A
Hypo	KIF1A
Hypo	SNED1
Hypo	SNED1
Hypo	ANO7
Hypo	ANO7
Hypo	NC_000002.12:241209254:241209655|CGI
Hypo	ANO7
Hypo	2022-09-02
Hypo	2022-09-02
Hypo	2022-09-02
Hypo	2022-09-02
Hypo	BOK
Hypo	BOK
Hypo	LOC105373975
Hypo	BOK
Hypo	NC_000002.12:241632887:241633278|CGI
Hypo	THAP4
Hypo	OTOF
Hypo	NC_000002.12:27134111:27134997|CGI
Hypo	PREB
Hypo	PREB
Hyper	NC_000002.12:27306214:27308596|CGI
Hyper	UCN
Hyper	UCN
Hyper	UCN
Hypo	GTF3C2
Hypo	GTF3C2
Hyper	BRE
Hyper	LOC100505736
Hypo	FOSL2
Hypo	FOSL2
Hypo	FOSL2
Hypo	FOSL2
Hypo	FOSL2
Hypo	FOSL2
Hypo	FOSL2
Hypo	FOSL2
Hypo	FOSL2
Hypo	FOSL2
Hyper	ALK
Hypo	HEATR5B
Hypo	LOC101929596
Hypo	RPLP0P6
Hypo	NC_000002.12:38481642:38481847|CGI
Hypo	RPLP0P6
Hypo	LOC101929596
Hypo	RPLP0P6
Hypo	NC_000002.12:38481642:38481847|CGI
Hypo	RPLP0P6
Hypo	SRSF7
Hypo	SRSF7
Hypo	NC_000002.12:38750392:38751541|CGI
Hyper	CDKL4
Hyper	NC_000002.12:39243600:39244671|CGI
Hyper	CDKL4
Hyper	CDKL4
Hyper	CDKL4
Hyper	LOC105373395
Hypo	ZFP36L2
Hypo	NC_000002.12:43224305:43227811|CGI
Hypo	THADA
Hypo	THADA
Hypo	CALM2
Hypo	CALM2
Hypo	SPTBN1
Hypo	SPTBN1
Hypo	EIF3FP3
Hypo	LOC644456
Hypo	LOC105374779
Hypo	CEP68
Hypo	CEP68
Hypo	CEP68
Hypo	LOC105374779
Hypo	CEP68
Hypo	CEP68
Hypo	CEP68
Hypo	LOC729317
Hypo	NC_000002.12:70086067:70088357|CGI
Hypo	PCBP1-AS1
Hypo	PCBP1
Hypo	PCBP1-AS1
Hypo	PCBP1
Hypo	PCBP1-AS1
Hypo	PCBP1
Hypo	PCBP1
Hypo	NC_000002.12:72924070:72924930|CGI
Hypo	EMX1
Hyper	LOC105373480
Hypo	TET3
Hypo	TET3
Hypo	TET3
Hypo	NC_000002.12:74002349:74002868|CGI
Hypo	TET3
Hypo	TET3
Hypo	TET3
Hypo	TET3
Hypo	TET3
Hypo	TET3
Hypo	TET3
Hypo	TET3
Hypo	TET3
Hypo	TET3
Hypo	TET3
Hyper	LRRTM4
Hyper	TCF7L1
Hyper	LOC105374839
Hyper	ATOH8
Hyper	ATOH8
Hyper	ATOH8
Hyper	ATOH8
Hyper	ATOH8
Hyper	ATOH8
Hypo	LINC01115
Hypo	LINC01115
Hyper	LOC102724689
Hyper	LOC105377635
Hyper	LOC102724689
Hyper	NC_000002.12:87348698:87349423|CGI
Hyper	LOC102724689
Hypo	IGKC
Hypo	IGKC
Hypo	IGKC
Hypo	IGKC
Hypo	LOC107985911
Hypo	LOC107985911
Hypo	LOC107985911
Hyper	NC_000002.12:90245035:90245672|CGI
Hyper	LOC107985912
Hyper	LOC105374866
Hyper	LOC107985916
Hyper	NC_000002.12:94622141:94622706|CGI
Hypo	NC_000002.12:95025111:95026685|CGI
Hypo	MAL
Hypo	MAL
Hypo	MAL
Hypo	KANSL3
Hypo	KANSL3
Hyper	FER1L5
Hyper	FER1L5
Hypo	FAM178B
Hypo	FAM178B
Hypo	FAM178B
Hypo	TMEM131
Hypo	HMGN1P36
Hypo	VHL
Hypo	VHL
Hypo	PCNP
Hypo	PCNP
Hypo	PCNP
Hypo	PCNP
Hypo	PCNP
Hypo	PCNP
Hypo	PCNP
Hypo	RPS18P5
Hypo	PCNP
Hypo	PCNP
Hypo	PCNP
Hypo	RPS18P5
Hypo	PCNP
Hypo	PCNP
Hypo	PCNP
Hypo	PCNP
Hypo	PCNP
Hypo	PCNP
Hypo	PCNP
Hypo	RPS18P5
Hypo	PCNP
Hypo	PCNP
Hypo	PCNP
Hypo	NC_000003.12:105353678:105354111|CGI
Hyper	DZIP3
Hyper	HRH1
Hyper	HRH1
Hyper	ATP6V1A
Hyper	VGLL4
Hyper	VGLL4
Hyper	VGLL4
Hyper	VGLL4
Hyper	VGLL4
Hyper	VGLL4
Hypo	BZW1P2
Hypo	CNTN6
Hypo	CNTN6
Hypo	CNTN6
Hypo	LOC105376923
Hyper	GSK3B
Hypo	LOC100130701
Hypo	LOC100130701
Hypo	FSTL1
Hypo	FSTL1
Hypo	MKRN2OS
Hypo	LOC105374089
Hypo	LOC105374089
Hypo	CFAP100
Hypo	CFAP100
Hyper	C3orf22
Hyper	NC_000003.12:126541599:126542708|CGI
Hyper	CHST13
Hyper	CNTN6
Hypo	PLXNA1
Hypo	PLXNA1
Hypo	NC_000003.12:126988768:126989631|CGI
Hypo	PLXNA1
Hypo	PLXNA1
Hypo	NC_000003.12:126988768:126989631|CGI
Hypo	PLXNA1
Hypo	PLXNA1
Hypo	ABTB1
Hyper	RUVBL1
Hyper	RUVBL1
Hyper	RNU2-37P
Hyper	NC_000003.12:128075519:128077286|CGI
Hyper	RUVBL1-AS1
Hypo	RPN1
Hypo	RPN1
Hypo	KIAA1257
Hypo	EFCC1
Hypo	EFCC1
Hypo	EFCC1
Hypo	KIAA1257
Hypo	EFCC1
Hypo	EFCC1
Hypo	EFCC1
Hypo	CNBP
Hypo	CNBP
Hypo	LOC105376956
Hypo	IQSEC1
Hypo	NC_000003.12:12935466:12936682|CGI
Hypo	LOC105376956
Hypo	IQSEC1
Hypo	NC_000003.12:12935466:12936682|CGI
Hypo	LOC105374105
Hypo	LOC105374105
Hypo	ALG1L2
Hyper	EPHB1
Hyper	NC_000003.12:135030888:135031106|CGI
Hypo	EPHB1
Hypo	CLDN18
Hypo	CLDN18
Hypo	CLDN18
Hypo	CLDN18
Hypo	CLDN18
Hypo	CLDN18
Hypo	CLDN18
Hypo	CLDN18
Hypo	CLDN18
Hypo	CLDN18
Hypo	CLDN18
Hypo	CLDN18
Hypo	CCNL1
Hypo	CCNL1
Hypo	CCNL1
Hypo	CCNL1
Hypo	CCNL1
Hypo	CCNL1
Hypo	SHOX2
Hypo	SHOX2
Hypo	NC_000003.12:158097785:158098299|CGI
Hypo	LOC101243545
Hypo	RPL23AP42
Hypo	LOC101243545
Hypo	LOC101243545
Hypo	LOC101243545
Hypo	RPL23AP42
Hypo	LOC101243545
Hypo	LOC101243545
Hypo	GOLIM4
Hypo	NC_000003.12:168095034:168096307|CGI
Hypo	GOLIM4
Hypo	GOLIM4
Hypo	GOLIM4
Hypo	GOLIM4
Hypo	GOLIM4
Hypo	NC_000003.12:168095034:168096307|CGI
Hypo	GOLIM4
Hypo	GOLIM4
Hypo	GOLIM4
Hypo	GOLIM4
Hypo	MECOM
Hypo	MECOM
Hypo	MECOM
Hypo	MECOM
Hypo	LRRC34
Hypo	LRRIQ4
Hypo	LRRIQ4
Hypo	LRRIQ4
Hypo	NC_000003.12:169812080:169812640|CGI
Hypo	LRRC34
Hypo	LRRC34
Hypo	LRRC34
Hypo	LRRC34
Hypo	LRRC34
Hypo	LRRC34
Hypo	LRRC34
Hypo	LRRIQ4
Hypo	LRRIQ4
Hypo	LRRIQ4
Hypo	NC_000003.12:169812080:169812640|CGI
Hypo	LRRC34
Hypo	LRRC34
Hypo	LRRC34
Hypo	LRRC34
Hypo	LRRC34
Hyper	USP13
Hyper	USP13
Hyper	USP13
Hyper	LOC107986158
Hyper	USP13
Hypo	AP2M1
Hypo	AP2M1
Hyper	ECE2
Hyper	CAMK2N2
Hypo	FAM131A
Hypo	FAM131A
Hypo	EIF4G1
Hypo	EIF4G1
Hypo	FAM131A
Hypo	FAM131A
Hypo	EIF4G1
Hypo	EIF4G1
Hypo	MAP3K13
Hypo	MAP3K13
Hypo	MAP3K13
Hypo	MAP3K13
Hypo	MAP3K13
Hypo	RPL4P4
Hypo	MAP3K13
Hypo	MAP3K13
Hypo	MAP3K13
Hypo	MAP3K13
Hypo	MAP3K13
Hypo	RPL4P4
Hyper	IGF2BP2
Hyper	IGF2BP2
Hyper	IGF2BP2
Hypo	EIF4A2
Hypo	EIF4A2
Hypo	EIF4A2
Hypo	EIF4A2
Hypo	EIF4A2
Hypo	RTP2
Hypo	NC_000003.12:187698716:187698931|CGI
Hyper	NC_000003.12:194269629:194269962|CGI
Hypo	TMEM44
Hypo	TMEM44
Hyper	XXYLT1
Hyper	NC_000003.12:195087715:195088111|CGI
Hyper	SLC51A
Hyper	SLC51A
Hyper	PIGZ
Hyper	PIGZ
Hyper	PIGZ
Hyper	RPSAP69
Hypo	LRCH3
Hypo	LRCH3
Hypo	LRCH3
Hyper	FAM157A
Hyper	NC_000003.12:198157012:198157474|CGI
Hyper	FAM157A
Hypo	HMGB1P5
Hypo	HMGB1P5
Hypo	RPL15
Hypo	RPL15
Hypo	RPL15
Hyper	NC_000003.12:28575168:28576475|CGI
Hyper	LINC00693
Hyper	LOC107986012
Hypo	TGFBR2
Hyper	IL5RA
Hyper	IL5RA
Hyper	IL5RA
Hyper	IL5RA
Hyper	IL5RA
Hyper	NC_000003.12:32902796:32903186|CGI
Hypo	DCLK3
Hypo	DCLK3
Hyper	ITGA9
Hyper	ITGA9-AS1
Hypo	ACAA1
Hypo	ACAA1
Hyper	ACVR2B
Hyper	ACVR2B
Hyper	ACVR2B
Hyper	ACVR2B
Hyper	ACVR2B
Hypo	GORASP1
Hypo	GORASP1
Hypo	GORASP1
Hypo	GORASP1
Hypo	GORASP1
Hypo	GORASP1
Hypo	GORASP1
Hypo	GORASP1
Hypo	GORASP1
Hypo	GORASP1
Hypo	GORASP1
Hypo	GORASP1
Hypo	CSRNP1
Hypo	CSRNP1
Hypo	TRAK1
Hypo	TRAK1
Hypo	TRAK1
Hypo	TRAK1
Hypo	TRAK1
Hypo	SNRK-AS1
Hypo	SNRK
Hypo	SNRK-AS1
Hypo	SNRK
Hypo	SNRK-AS1
Hypo	SNRK
Hyper	ZKSCAN7
Hyper	ZKSCAN7
Hyper	NC_000003.12:44580769:44581370|CGI
Hypo	CDCP1
Hypo	CDCP1
Hypo	CDCP1
Hypo	CDCP1
Hypo	CDCP1
Hypo	FYCO1
Hypo	FYCO1
Hypo	MAP4
Hypo	MAP4
Hypo	COL7A1
Hypo	COL7A1
Hypo	COL7A1
Hypo	COL7A1
Hypo	COL7A1
Hypo	CELSR3
Hypo	NC_000003.12:48640092:48640440|CGI
Hypo	USP19
Hypo	USP19
Hypo	USP19
Hypo	USP19
Hypo	USP19
Hypo	LAMB2
Hypo	GPX1
Hypo	RHOA
Hypo	RHOA
Hypo	RHOA
Hypo	RHOA
Hypo	GPX1
Hypo	RHOA
Hypo	RHOA
Hypo	RHOA
Hypo	RHOA
Hypo	DAG1
Hypo	BSN
Hypo	BSN
Hypo	BSN
Hypo	APEH
Hypo	APEH
Hypo	APEH
Hypo	RNF123
Hypo	AMIGO3
Hypo	NC_000003.12:49718059:49719880|CGI
Hypo	RNF123
Hypo	AMIGO3
Hypo	NC_000003.12:49718059:49719880|CGI
Hypo	BHLHE40
Hypo	BHLHE40
Hypo	GNAI2
Hypo	GNAI2
Hypo	GNAI2
Hypo	NC_000003.12:50235832:50236465|CGI
Hypo	GNAI2
Hypo	GNAI2
Hypo	GNAI2
Hypo	GNAI2
Hypo	GNAI2
Hypo	GNAI2
Hypo	NC_000003.12:50235832:50236465|CGI
Hypo	GNAI2
Hypo	GNAI2
Hypo	GNAI2
Hypo	GNAI2
Hypo	GNAI2
Hypo	GNAI2
Hypo	GNAI2
Hyper	SEMA3B-AS1
Hyper	SEMA3B
Hyper	SEMA3B
Hypo	HYAL1
Hypo	HYAL1
Hypo	HYAL1
Hypo	HYAL1
Hypo	HYAL2
Hypo	HYAL2
Hypo	HYAL2
Hypo	HYAL2
Hypo	HYAL2
Hypo	NC_000003.12:50320018:50320248|CGI
Hypo	HYAL2
Hypo	IQCF1
Hypo	IQCF1
Hypo	IQCF1
Hypo	STAB1
Hypo	STAB1
Hypo	STAB1
Hypo	STAB1
Hypo	NC_000003.12:52518702:52519364|CGI
Hypo	STAB1
Hypo	STAB1
Hypo	STAB1
Hypo	STAB1
Hypo	STAB1
Hypo	NC_000003.12:52518702:52519364|CGI
Hypo	STAB1
Hypo	STAB1
Hypo	STAB1
Hyper	LOC105377110
Hypo	PTPRG
Hypo	PTPRG
Hypo	RPL10AP6
Hypo	PTPRG
Hypo	PTPRG
Hypo	RPL10AP6
Hypo	NC_000003.12:62368612:62374095|CGI
Hypo	FEZF2
Hyper	MAGI1
Hyper	MAGI1
Hyper	MAGI1
Hyper	MAGI1
Hyper	NC_000003.12:65356524:65357205|CGI
Hypo	FOXP1
Hypo	FOXP1
Hyper	LINC00870
Hyper	LOC107986100
Hyper	LOC107986100
Hyper	LOC107986100
Hyper	LOC107986100
Hyper	LOC107986100
Hyper	GRM7
Hyper	GRM7
Hypo	ARPC4-TTLL3
Hypo	TTLL3
Hypo	CMSS1
Hypo	FILIP1L
Hypo	FILIP1L
Hypo	FILIP1L
Hypo	FILIP1L
Hypo	RNF212
Hypo	RNF212
Hypo	RNF212
Hypo	RNF212
Hyper	RNF212
Hyper	RNF212
Hypo	LOC107986298
Hypo	LOC107986298
Hypo	CYP2U1
Hypo	CYP2U1
Hypo	CASP6
Hypo	CASP6
Hyper	EGF
Hyper	EGF
Hyper	EGF
Hyper	EGF
Hyper	EGF
Hypo	NC_000004.12:110620906:110623308|CGI
Hypo	PITX2
Hypo	ANK2
Hypo	RPS26P25
Hypo	CTBP1
Hypo	CTBP1
Hypo	CTBP1
Hypo	CTBP1
Hypo	CTBP1
Hypo	CTBP1
Hypo	CTBP1
Hypo	CTBP1
Hypo	FAT4
Hypo	LOC101927359
Hypo	PCDH10
Hypo	PCDH10
Hypo	NC_000004.12:133150507:133152473|CGI
Hyper	LINC00504
Hyper	NC_000004.12:14862884:14863177|CGI
Hypo	SH3D19
Hypo	SH3D19
Hypo	SH3D19
Hypo	SH3D19
Hypo	SH3D19
Hypo	SH3D19
Hyper	LRAT
Hyper	LRAT
Hyper	FSTL5
Hypo	FAM53A
Hypo	FAM53A
Hypo	FAM53A
Hypo	FAM53A
Hypo	FAM53A
Hypo	NC_000004.12:1644159:1644597|CGI
Hypo	FAM53A
Hyper	NC_000004.12:183722235:183722470|CGI
Hyper	STOX2
Hyper	STOX2
Hyper	STOX2
Hyper	STOX2
Hyper	STOX2
Hyper	STOX2
Hyper	NC_000004.12:184097237:184097568|CGI
Hyper	ENPP6
Hyper	LOC107986264
Hypo	KCNIP4
Hypo	KCNIP4
Hypo	KCNIP4
Hypo	MXD4
Hypo	MXD4
Hypo	MXD4
Hypo	MXD4
Hypo	MXD4
Hypo	MIR4800
Hypo	MIR4800
Hypo	MIR4800
Hypo	MXD4
Hypo	MXD4
Hypo	MXD4
Hypo	MXD4
Hypo	MXD4
Hypo	MIR4800
Hypo	MIR4800
Hypo	MIR4800
Hypo	RNF4
Hypo	RNF4
Hypo	RNF4
Hyper	SEL1L3
Hypo	LOC102723763
Hypo	NC_000004.12:2763109:2764428|CGI
Hyper	LOC102723763
Hyper	LOC102723763
Hypo	RGS12
Hypo	RGS12
Hypo	RGS12
Hypo	RGS12
Hyper	RGS12
Hyper	RGS12
Hyper	RGS12
Hyper	RGS12
Hyper	RGS12
Hyper	NC_000004.12:3373006:3373271|CGI
Hypo	DOK7
Hypo	DOK7
Hypo	DOK7
Hypo	DOK7
Hypo	DOK7
Hyper	C4orf19
Hyper	C4orf19
Hyper	TBC1D1
Hyper	NC_000004.12:37890035:37891693|CGI
Hyper	KLHL5
Hyper	KLHL5
Hyper	KLHL5
Hypo	OTOP1
Hypo	GABRG1
Hypo	GABRG1
Hypo	GABRB1
Hyper	NC_000004.12:48490100:48491572|CGI
Hyper	ZAR1
Hyper	WFS1
Hyper	WFS1
Hyper	WFS1
Hyper	WFS1
Hyper	WFS1
Hyper	WFS1
Hyper	WFS1
Hypo	WFS1
Hypo	WFS1
Hypo	WFS1
Hypo	WFS1
Hypo	WFS1
Hypo	WFS1
Hypo	WFS1
Hypo	PDE6B
Hypo	PDE6B
Hypo	PDE6B
Hypo	PDE6B
Hypo	MT2P1
Hypo	MT2P1
Hypo	MT2P1
Hypo	JCHAIN
Hypo	JCHAIN
Hypo	JCHAIN
Hypo	JCHAIN
Hypo	JCHAIN
Hypo	MTHFD2L
Hypo	MTHFD2L
Hypo	MTHFD2L
Hypo	MTHFD2L
Hypo	MTHFD2L
Hypo	MTHFD2L
Hypo	MTHFD2L
Hypo	MTHFD2L
Hypo	NC_000004.12:74157860:74158483|CGI
Hypo	MTHFD2L
Hypo	MTHFD2L
Hypo	MTHFD2L
Hypo	MTHFD2L
Hypo	MTHFD2L
Hypo	MTHFD2L
Hypo	MTHFD2L
Hypo	NC_000004.12:74157860:74158483|CGI
Hypo	SORCS2
Hypo	PSAPL1
Hypo	LOC105377285
Hypo	PPEF2
Hyper	SHROOM3
Hypo	NAA11
Hypo	NAA11
Hypo	ANTXR2
Hypo	ANTXR2
Hypo	ANTXR2
Hypo	NC_000004.12:80072221:80073256|CGI
Hypo	ANTXR2
Hypo	ANTXR2
Hypo	ANTXR2
Hypo	NC_000004.12:80072221:80073256|CGI
Hypo	ANTXR2
Hyper	LOC105377303
Hyper	PRDM8
Hyper	PRDM8
Hyper	PRDM8
Hyper	PRDM8
Hyper	PRDM8
Hyper	PRDM8
Hyper	PRDM8
Hyper	NC_000004.12:80188733:80189306|CGI
Hypo	SH3TC1
Hyper	ACOX3
Hyper	ACOX3
Hyper	CDS1
Hyper	CDS1
Hyper	CDS1
Hyper	CDS1
Hyper	CDS1
Hypo	CPZ
Hypo	CPZ
Hypo	CPZ
Hypo	CPZ
Hypo	HSP90AB3P
Hypo	HSP90AB3P
Hypo	HSP90AB3P
Hypo	CCSER1
Hypo	CCSER1
Hypo	CCSER1
Hypo	CCSER1
Hypo	TMSB4XP8
Hypo	NC_000004.12:90838888:90839116|CGI
Hypo	CCSER1
Hypo	CCSER1
Hypo	CCSER1
Hypo	CCSER1
Hypo	TMSB4XP8
Hypo	NC_000004.12:90838888:90839116|CGI
Hyper	NC_000004.12:91791609:91792008|CGI
Hyper	NC_000004.12:91791609:91792008|CGI
Hypo	DGKQ
Hypo	DGKQ
Hyper	NUDT12
Hyper	NUDT12
Hypo	DAP
Hypo	DAP
Hyper	LOC105379117
Hypo	SLC12A7
Hypo	SLC12A7
Hypo	SLC12A7
Hyper	SLC12A7
Hypo	REEP5
Hypo	SRP19
Hypo	SRP19
Hypo	ZRSR1
Hyper	MCC
Hypo	ARL14EPL
Hypo	RPS25P6
Hypo	ARL14EPL
Hypo	RPS25P6
Hypo	DTWD2
Hypo	DTWD2
Hypo	MIR1244-2
Hypo	MIR1244-2
Hypo	NC_000005.10:118973601:118973826|CGI
Hypo	PTMAP2
Hypo	DTWD2
Hypo	DTWD2
Hypo	MIR1244-2
Hypo	MIR1244-2
Hypo	NC_000005.10:118973601:118973826|CGI
Hypo	PTMAP2
Hyper	LINC01170
Hyper	SLC27A6
Hyper	SLC27A6
Hyper	SLC27A6
Hyper	SLC27A6
Hyper	SLC27A6
Hyper	SLC27A6
Hyper	SLC27A6
Hyper	SLC27A6
Hypo	KIAA1024L
Hypo	FNIP1
Hypo	VDAC1
Hypo	VDAC1
Hypo	VDAC1
Hypo	VDAC1
Hyper	VDAC1
Hyper	NC_000005.10:134003909:134005818|CGI
Hyper	VDAC1
Hyper	VDAC1
Hyper	VDAC1
Hyper	VDAC1
Hypo	JADE2
Hypo	JADE2
Hypo	JADE2
Hypo	JADE2
Hypo	JADE2
Hypo	JADE2
Hypo	JADE2
Hypo	JADE2
Hypo	C5orf66
Hypo	H2AFY
Hypo	H2AFY
Hypo	H2AFY
Hypo	H2AFY
Hypo	H2AFY
Hypo	H2AFY
Hypo	CDC23
Hypo	CDC23
Hypo	EGR1
Hypo	NC_000005.10:138467406:138467644|CGI
Hypo	EGR1
Hypo	NC_000005.10:138467406:138467644|CGI
Hypo	EGR1
Hypo	EGR1
Hypo	EGR1
Hypo	EGR1
Hypo	CTNNA1
Hypo	CTNNA1
Hypo	CTNNA1
Hypo	CTNNA1
Hypo	CTNNA1
Hypo	CTNNA1
Hypo	CTNNA1
Hypo	CTNNA1
Hypo	CXXC5
Hypo	CXXC5
Hypo	CXXC5
Hypo	NC_000005.10:139680970:139681349|CGI
Hypo	NC_000005.10:140113790:140114956|CGI
Hypo	PURA
Hypo	NC_000005.10:140113790:140114956|CGI
Hypo	PURA
Hypo	ANKHD1-EIF4EBP3
Hypo	ANKHD1
Hypo	WDR55
Hypo	WDR55
Hypo	WDR55
Hypo	WDR55
Hypo	NC_000005.10:140672474:140673796|CGI
Hypo	DND1
Hypo	HARS2
Hypo	HARS2
Hypo	HARS2
Hypo	HARS2
Hypo	HARS2
Hypo	HARS2
Hypo	HARS
Hypo	HARS
Hypo	HARS
Hypo	NC_000005.10:140691219:140691743|CGI
Hypo	HARS
Hypo	HARS
Hypo	PCDHA1
Hypo	PCDHA1
Hypo	PCDHA2
Hypo	PCDHA2
Hypo	PCDHA3
Hypo	PCDHA3
Hypo	NC_000005.10:140802303:140803429|CGI
Hypo	PCDHA1
Hypo	PCDHA1
Hypo	PCDHA2
Hypo	PCDHA3
Hypo	PCDHA4
Hypo	PCDHA5
Hypo	PCDHA5
Hypo	NC_000005.10:140822988:140824025|CGI
Hypo	PCDHA1
Hypo	PCDHA1
Hypo	PCDHA2
Hypo	PCDHA3
Hypo	PCDHA4
Hypo	PCDHA5
Hypo	PCDHA6
Hypo	PCDHA6
Hypo	PCDHA7
Hypo	PCDHA8
Hypo	PCDHA9
Hypo	PCDHA10
Hypo	PCDHA10
Hypo	PCDHA11
Hypo	PCDHA12
Hypo	PCDHA13
Hypo	PCDHA13
Hypo	NC_000005.10:140883500:140884569|CGI
Hypo	PCDHA1
Hypo	PCDHA1
Hypo	PCDHA2
Hypo	PCDHA3
Hypo	PCDHA4
Hypo	PCDHA5
Hypo	PCDHA6
Hypo	PCDHA6
Hypo	PCDHA7
Hypo	PCDHA8
Hypo	PCDHA9
Hypo	PCDHA10
Hypo	PCDHA10
Hypo	PCDHA11
Hypo	PCDHA12
Hypo	PCDHA13
Hypo	PCDHA13
Hypo	NC_000005.10:140883500:140884569|CGI
Hypo	PCDHA1
Hypo	PCDHA1
Hypo	PCDHA2
Hypo	PCDHA3
Hypo	PCDHA4
Hypo	PCDHA5
Hypo	PCDHA6
Hypo	PCDHA6
Hypo	PCDHA7
Hypo	PCDHA8
Hypo	PCDHA9
Hypo	PCDHA10
Hypo	PCDHA10
Hypo	PCDHA11
Hypo	PCDHA12
Hypo	PCDHA13
Hypo	NC_000005.10:140926127:140927608|CGI
Hypo	PCDHAC1
Hypo	PCDHAC1
Hypo	PCDHA1
Hypo	PCDHA1
Hypo	PCDHA2
Hypo	PCDHA3
Hypo	PCDHA4
Hypo	PCDHA5
Hypo	PCDHA6
Hypo	PCDHA6
Hypo	PCDHA7
Hypo	PCDHA8
Hypo	PCDHA9
Hypo	PCDHA10
Hypo	PCDHA10
Hypo	PCDHA11
Hypo	PCDHA12
Hypo	PCDHA13
Hypo	NC_000005.10:140926127:140927608|CGI
Hypo	PCDHAC1
[truncated: 6,167 more rows]
