# Supplementary material for: Metabolic dysregulation in patients with premature ovarian insufficiency revealed by integrated transcriptomic, methylomic and metabolomic analyses
Source: Clin Transl Med. 2022 Oct 31;12(10):e1006. doi: 10.1002/ctm2.1006 (PMC9619222; doi:10.1002/ctm2.1006)
Supplement: Supplementary file 6 — Supporting Information [file CTM2-12-e1006-s006.xlsx]

## Sheet: supplemental table5
67 common elements in "DEG UP" and "DMR hyper":						39 common elements in "DEG down" and "DMR hyper":						173 common elements in "DEG UP" and "DMR hypo":						110 common elements in "DEG down" and "DMR hypo":
ADAMTSL1						ABCF2						ABCA2						ADAR
ALKBH7						ADGRE2						ABCC6						AGRN
ANKRD20A11P						AMER1						ABTB1						ARL14EPL
BCL2						ATOH8						ADGRG5						BCAR1
CAMTA1						CNIH3						AIF1						BEND3
CHST3						COL13A1						ANKRD24						BIRC7
CIT						COL17A1						ANO8						C5orf66
CNTLN						DBN1						AQP6						CABLES1
COL8A2						DIRAS3						ARGLU1						CACNB3
DENND1C						ECE2						ARHGAP4						CCDC33
DPP6						FRMD6						ARHGAP6						CCND1
DZIP3						GALNT9						ARHGDIB						CD44
EGF						GLIS3						ATF3						CDCP1
FDXR						GREM2						ATF4						CHST11
GAS7						HIST4H4						AZIN2						CLDN18
GNG7						HRH1						B3GALT4						COL6A1
GREB1						LTBP2						BCAS3						COL6A2
INHA						MAP2K3						BEX5						COL7A1
ITGA9-AS1						MEX3B						BNIP3L						COTL1
LINC00940						MYO10						C15orf39						CSRP1
MAB21L1						NRP2						C1QA						CYP27B1
MAP3K15						PACSIN2						C5AR2						DCLK3
MEX3D						PFKFB3						CACNA1B						DGKI
MPP1						PLXNA4						CALM1						DNMT1
MVB12B						PSD3						CAPN12						DRP2
MYO15A						SASH1						CASP6						DSE
NFAM1						SEL1L3						CBFA2T3						EHD4
OBSL1						STARD13						CBY1						EIF4G1
PARK2						STON2						CCNL1						FAT4
PCDH19						STS						CCS						FEZF2
PEMT						TBC1D16						CD24						FILIP1L
PEX7						TCERG1L						CD7						FTH1
PLA2G6						TP53I11						CD74						FURIN
PRKAG2-AS1						TRAF3						CD81						FZD8
PRKAR1B						ZDHHC11						CDC42EP4						GABRA5
PRRX2						ARHGEF16						CDK2AP2						GPR158
PTPRN2						CARD11						CEBPD						GREM1
RAB20						GRB10						CELF2						GRWD1
RASSF4						PRDM16						CHADL						HARS
RGS14												CKB						HMGA1
RNLS												CLSTN1						HOXC6
ROCK1P1												CNKSR3						HRNR
SEZ6L												CORO7						HYOU1
SFMBT2												CSF3R						IER3
SGCE												CYB5R3						IFI27
SH2D3C												DEF6						IGFBP5
SMIM10L2B												DHCR7						IL1B
SOX3												DLGAP1-AS3						IL1RN
ST5												DMTN						ISG15
TEX14												DNAH2						ITGA3
TKFC												DNAJB1						KCNK5
TSPAN10												DUSP1						KIAA1024
USP13												EGR1						KSR1
WFIKKN2												FAM131A						LGALS9
WNK3												FAM172A						LINC00982
ZC3H3												FAM210B						MAPKAPK2
ZNF160												FAM53A						MCAM
C2CD2												FAM53B						MECOM
CCDC88C												FBLN7						MMP14
CDH23												FGD4						MYH11
DLGAP1												FKBP8						MYH9
FBRSL1												FLOT1						NAV3
ITGB2												FOS						NOTCH2
KLF6												FOXJ1						NUAK1
MRPL23												GAA						PAPPA
RNF212												GLUL						PDLIM7
SDK2												GPX1						PDXDC1
												GSTA4						PHLDA3
												GSTT2B						PHLDB1
												HBA1						PLXNA1
												HBA2						PLXNA2
												HBB						POGK
												HIST2H2BE						PPIF
												HLA-DRA						PRKXP1
												HOGA1						PROCR
												HPS1						PTPRG
												HSD17B1						REPIN1
												HSPB1						SDC4
												IER2						SH3RF2
												IL2RB						SHOX2
												ITGA6						SLC22A23
												ITGAL						SLC25A37
												JUN						SPINT1
												JUNB						TAGLN
												JUND						TBC1D2
												KIAA1683						TGM2
												KLF4						THBS1
												LAG3						THSD4
												LINC00908						TMEM131
												LRG1						TMEM184A
												LRP3						TMEM44
												LRRC29						TMEM51
												LYZ						TNC
												MERTK						TNIP1
												MPO						TPM1
												MST1P2						TPM4
												MTCP1						TRIO
												MXD4						TRNP1
												MYADM						TUBA1B
												MYOM2						TUBB
												NAP1L4						TUBB6
												NDRG1						TUBBP1
												NFATC4						TXNDC5
												NPR2						USP32P3
												NR4A1						ZC3H12A
												NUCB1						ZMIZ1
												NUDT16L1						ARHGEF16
												OSBP2						CARD11
												OSGIN1						GRB10
												OTOF						PRDM16
												PALM
												PBXIP1
												PCDHA13
												PCDHA7
												PDE6B
												PELI2
												PGA5
												PHLPP1
												PLA2G4A
												PLCH2
												PLIN5
												PTTG1IP
												PYGB
												REPS2
												RERE
												RGMA
												RHBDD2
												RHOB
												RNASE1
												RNF157
												S1PR4
												SCML1
												SCNN1D
												SCRIB
												SERPINB6
												SH2B1
												SH3TC1
												SIGLEC16
												SLC18A1
												SLC22A18
												SLC35E4
												SLC44A2
												SRSF5
												SSPO
												ST3GAL4
												STAB1
												TAGAP
												TBC1D10C
												TEKT2
												THOC6
												TLE3
												TMEM8A
												TRAPPC6A
												TRIM9
												TRPM5
												UBALD2
												UBXN11
												UBXN6
												WWOX
												ZFP36
												ZFP36L1
												ZNF385B
												ZNHIT2
												C2CD2
												CCDC88C
												CDH23
												DLGAP1
												FBRSL1
												ITGB2
												KLF6
												MRPL23
												RNF212
												SDK2
