# Supplementary material for: Metabolic dysregulation in patients with premature ovarian insufficiency revealed by integrated transcriptomic, methylomic and metabolomic analyses
Source: Clin Transl Med. 2022 Oct 31;12(10):e1006. doi: 10.1002/ctm2.1006 (PMC9619222; doi:10.1002/ctm2.1006)
Supplement: Supplementary file 7 — Supporting Information [file CTM2-12-e1006-s008.xlsx]

## Sheet: network analysis table
Id	Label	Degree	Betweenness
368	ABCC6	4	144.28
388	RHOB	1	0
473	RERE	1	0
595	CCND1	3	122.71
596	BCL2	5	140.69
801	CALM1	6	275.61
839	CASP6	1	0
1152	CKB	4	209.79
1316	KLF6	3	40.27
1727	CYB5R3	2	65.16
1950	EGF	5	286.65
1958	EGR1	4	96.52
1981	EIF4G1	1	0
2353	FOS	11	947.5
2548	GAA	4	108.58
2558	GABRA5	1	0
2752	GLUL	13	1238.22
3039	HBA1	1	0
3040	HBA2	4	108.77
3043	HBB	4	108.77
3164	NR4A1	3	74.14
3315	HSPB1	1	0
3337	DNAJB1	2	42.57
3553	IL1B	6	346.64
3689	ITGB2	1	0
3725	JUN	4	185.31
4069	LYZ	4	292.08
4353	MPO	5	200.2
4627	MYH9	2	37.29
4629	MYH11	1	0
5064	PALM	1	0
5191	PEX7	1	0
5209	PFKFB3	2	121.35
5222	PGA5	1	0
5321	PLA2G4A	4	208.81
5362	PLXNA2	1	0
5606	MAP2K3	1	0
5793	PTPRG	1	0
5834	PYGB	1	0
6035	RNASE1	2	19.19
6385	SDC4	1	0
6430	SRSF5	1	0
6570	SLC18A1	1	0
6658	SOX3	1	0
7052	TGM2	3	83.1
7168	TPM1	1	0
7171	TPM4	1	0
8398	PLA2G6	3	43.28
8645	KCNK5	1	0
8698	S1PR4	2	9.02
9162	DGKI	2	42.19
9261	MAPKAPK2	1	0
9314	KLF4	1	0
9564	BCAR1	1	0
9651	PLCH2	1	0
10105	PPIF	3	201
10461	MERTK	1	0
11113	CIT	6	264.71
26585	GREM1	1	0
29850	TRPM5	1	0
55328	RNLS	1	0
84433	CARD11	1	0
91584	PLXNA4	1	0
112817	HOGA1	3	3
113451	ADC	3	7.58
149111	CNIH3	1	0
C00002	Adenosine triphosphate	29	2233.84
C00022	Pyruvic acid	1	0
C00025	L-Glutamic acid	8	317.28
C00026	Oxoglutaric acid	1	0
C00036	Oxalacetic acid	1	0
C00041	L-Alanine	3	114.41
C00042	Succinic acid	1	0
C00047	L-Lysine	1	0
C00049	L-Aspartic acid	4	166.68
C00062	L-Arginine	7	203.82
C00064	L-Glutamine	6	336.54
C00073	L-Methionine	4	157.49
C00077	Ornithine	6	287.72
C00082	L-Tyrosine	1	0
C00097	L-Cysteine	1	0
C00099	Beta-Alanine	1	0
C00123	L-Leucine	2	0.25
C00148	L-Proline	1	0
C00158	Citric acid	7	575.13
C00186	L-Lactic acid	1	0
C00188	L-Threonine	1	0
C00189	Ethanolamine	1	0
C00213	Sarcosine	1	0
C00219	Arachidonic acid	14	1031.69
C00245	Taurine	5	174.65
C00246	Butyric acid	10	544.07
C00249	Palmitic acid	6	229.29
C00327	Citrulline	5	138.56
C00334	Gamma-Aminobutyric acid	4	159.34
C00489	Glutaric acid	1	0
C00712	Oleic acid	4	116.49
C00780	Serotonin	11	522.55
C01595	Linoleic acid	5	128.21
C01924	Homo-L-arginine	1	0
C03017	Propionylcarnitine	1	0
C06424	Myristic acid	1	0
C06427	Alpha-Linolenic acid	3	10.72
C06428	Eicosapentaenoic acid	1	0
C07880	Ursodeoxycholic acid	1	0
C08277	Sebacic acid	2	0.25
C08362	Palmitoleic acid	1	0

## Sheet: cytoscape
shared name	name	type	AverageShortestPathLength	ClusteringCoefficient	ClosenessCentrality	IsSingleNode	PartnerOfMultiEdgedNodePairs	SelfLoops	Eccentricity	Stress	Degree	BetweennessCentrality	NeighborhoodConnectivity	NumberOfDirectedEdges	NumberOfUndirectedEdges	Radiality	TopologicalCoefficient
Alpha-Linolenic acid	α-Linolenic acid	metabolite	3.6	0	0.277778	FALSE	0	0	5	138	3	0.00348251	2.33333	0	3	0.910345	0.666667
Taurine	Tau	metabolite	2.68571	0	0.37234	FALSE	0	0	4	1048	5	0.0237211	5.4	0	5	0.941872	0.338462
Succinate	Succinate	metabolite	3.25714	0	0.307018	FALSE	0	0	5	0	1	0	9	0	1	0.922167	0
Serotonin	Serotonin	metabolite	2.65714	0	0.376344	FALSE	0	0	5	4602	11	0.157997	3.09091	0	11	0.942857	0.190083
Palmitic acid	Palmitic acid	metabolite	2.97143	0	0.336538	FALSE	0	0	5	1764	6	0.0661516	3.33333	0	6	0.93202	0.291667
Ornithine	Orn	metabolite	2.68571	0	0.37234	FALSE	0	0	4	1292	5	0.0516626	5.2	0	5	0.941872	0.323077
L-Lysine	Lys	metabolite	1	0	1	FALSE	0	0	1	0	1	0	1	0	1	1	0
L-Lactic acid	L-Lactic acid	metabolite	3.17143	0	0.315315	FALSE	0	0	5	0	1	0	8	0	1	0.925123	0
L-Glutamic acid	Glutamate	metabolite	2.6	0	0.384615	FALSE	0	0	4	3074	8	0.076561	4.625	0	8	0.944828	0.278846
L-Glutamine	Gln	metabolite	2.97143	0	0.336538	FALSE	0	0	5	2672	6	0.0879612	3.16667	0	6	0.93202	0.240741
Citric acid	Citrate	metabolite	2.88571	0	0.346535	FALSE	0	0	5	2580	7	0.10611	3	0	7	0.934975	0.2
Citrulline	Cit	metabolite	2.82857	0	0.353535	FALSE	0	0	5	662	4	0.0154382	5.25	0	4	0.936946	0.386364
L-Aspartic acid	Asp	metabolite	2.77143	0	0.360825	FALSE	0	0	4	734	4	0.02713	4.25	0	4	0.938916	0.295455
L-Arginine	Arg	metabolite	2.94286	0	0.339806	FALSE	0	0	5	1122	6	0.0281532	3.66667	0	6	0.933005	0.333333
Arachidonic acid	Arachidontate	metabolite	2.54286	0	0.393258	FALSE	0	0	5	6160	14	0.187077	3.07143	0	14	0.946798	0.172619
Adenosine triphosphate	ATP	metabolite	1.97143	0	0.507246	FALSE	0	0	3	10502	29	0.550335	2.10345	0	29	0.966502	0.0788177
TRPM5	TRPM5	gene	3.52857	0	0.283401	FALSE	0	0	6	0	1	0	14	0	1	0.912808	0
TPM4	TPM4	gene	2.95714	0	0.338164	FALSE	0	0	4	0	1	0	29	0	1	0.932512	0
TPM1	TPM1	gene	2.95714	0	0.338164	FALSE	0	0	4	0	1	0	29	0	1	0.932512	0
TGM2	TGM2	gene	2.7	0	0.37037	FALSE	0	0	4	968	3	0.0270376	14.3333	0	3	0.941379	0.380952
SRSF5	SRSF5	gene	2.95714	0	0.338164	FALSE	0	0	4	0	1	0	29	0	1	0.932512	0
SLC18A1	SLC18A1	gene	3.64286	0	0.27451	FALSE	0	0	6	0	1	0	11	0	1	0.908867	0
S1PR4	S1PR4	gene	3.64286	0	0.27451	FALSE	0	0	6	0	1	0	11	0	1	0.908867	0
RNLS	RNLS	gene	3.64286	0	0.27451	FALSE	0	0	6	0	1	0	11	0	1	0.908867	0
RNASE1	RNASE1	gene	3.55714	0	0.281124	FALSE	0	0	5	100	2	0.00300565	5.5	0	2	0.911823	0.5625
RHOB	RHOB	gene	2.95714	0	0.338164	FALSE	0	0	4	0	1	0	29	0	1	0.932512	0
RERE	RERE	gene	3.95714	0	0.252708	FALSE	0	0	6	0	1	0	6	0	1	0.89803	0
PYGB	PYGB	gene	2.95714	0	0.338164	FALSE	0	0	4	0	1	0	29	0	1	0.932512	0
PTPRG	PTPRG	gene	3.87143	0	0.258303	FALSE	0	0	6	0	1	0	7	0	1	0.900985	0
PPIF	PPIF	gene	3.87143	0	0.258303	FALSE	0	0	6	0	1	0	7	0	1	0.900985	0
PLXNA4	PLXNA4	gene	2.95714	0	0.338164	FALSE	0	0	4	0	1	0	29	0	1	0.932512	0
PLXNA2	PLXNA2	gene	2.95714	0	0.338164	FALSE	0	0	4	0	1	0	29	0	1	0.932512	0
PLCH2	PLCH2	gene	2.95714	0	0.338164	FALSE	0	0	4	0	1	0	29	0	1	0.932512	0
PLA2G6	PLA2G6	gene	3.5	0	0.285714	FALSE	0	0	6	172	2	0.00398582	8.5	0	2	0.913793	0.576923
PLA2G4A	PLA2G4A	gene	2.67143	0	0.374332	FALSE	0	0	4	1050	3	0.0337159	15.3333	0	3	0.942365	0.398148
PGA5	PGA5	gene	3.64286	0	0.27451	FALSE	0	0	6	0	1	0	11	0	1	0.908867	0
PFKFB3	PFKFB3	gene	2.78571	0	0.358974	FALSE	0	0	4	656	2	0.0283969	18	0	2	0.938424	0.515152
PALM	PALM	gene	3.95714	0	0.252708	FALSE	0	0	6	0	1	0	6	0	1	0.89803	0
NR4A1	NR4A1	gene	2.81429	0	0.35533	FALSE	0	0	4	400	2	0.0173836	17.5	0	2	0.937438	0.515625
MYH9	MYH9	gene	2.95714	0	0.338164	FALSE	0	0	4	0	1	0	29	0	1	0.932512	0
MYH11	MYH11	gene	2.95714	0	0.338164	FALSE	0	0	4	0	1	0	29	0	1	0.932512	0
MPO	MPO	gene	3.18571	0	0.313901	FALSE	0	0	4	344	3	0.00691865	8.33333	0	3	0.924631	0.407407
MERTK	MERTK	gene	2.95714	0	0.338164	FALSE	0	0	4	0	1	0	29	0	1	0.932512	0
MAPKAPK2	MAPKAPK2	gene	2.95714	0	0.338164	FALSE	0	0	4	0	1	0	29	0	1	0.932512	0
MAP2K3	MAP2K3	gene	2.95714	0	0.338164	FALSE	0	0	4	0	1	0	29	0	1	0.932512	0
LYZ	LYZ	gene	3.27143	0	0.305677	FALSE	0	0	4	202	2	0.00776846	9	0	2	0.921675	0.5
KLF6	KLF6	gene	3.52857	0	0.283401	FALSE	0	0	6	82	2	0.00217119	8.5	0	2	0.912808	0.576923
KCNK5	KCNK5	gene	3.52857	0	0.283401	FALSE	0	0	6	0	1	0	14	0	1	0.912808	0
JUN	JUN	gene	2.5	0	0.4	FALSE	0	0	4	2084	4	0.0570504	14.25	0	4	0.948276	0.323171
ITGB2	ITGB2	gene	3.87143	0	0.258303	FALSE	0	0	6	0	1	0	7	0	1	0.900985	0
IL1B	IL1B	gene	2.38571	0	0.419162	FALSE	0	0	4	2494	5	0.0729775	13	0	5	0.952217	0.272727
HSPB1	HSPB1	gene	3.95714	0	0.252708	FALSE	0	0	6	0	1	0	6	0	1	0.89803	0
HOGA1	HOGA1	gene	1	0	1	FALSE	0	0	1	0	1	0	1	0	1	1	0
GREM1	GREM1	gene	3.67143	0	0.272374	FALSE	0	0	5	0	1	0	5	0	1	0.907882	0
GLUL	GLUL	gene	2.27143	0	0.440252	FALSE	0	0	4	5024	9	0.197904	7.66667	0	9	0.956158	0.151515
GAA	GAA	gene	3.5	0	0.285714	FALSE	0	0	5	108	3	0.00257931	5	0	3	0.913793	0.5
FOS	FOS	gene	2.18571	0	0.457516	FALSE	0	0	4	4638	8	0.162777	9.875	0	8	0.959113	0.184896
EIF4G1	EIF4G1	gene	2.95714	0	0.338164	FALSE	0	0	4	0	1	0	29	0	1	0.932512	0
EGR1	EGR1	gene	2.9	0	0.344828	FALSE	0	0	4	1190	4	0.0298975	9.75	0	4	0.934483	0.324074
EGF	EGF	gene	2.7	0	0.37037	FALSE	0	0	4	504	2	0.0110828	21.5	0	2	0.941379	0.569444
DNAJB1	DNAJB1	gene	3.95714	0	0.252708	FALSE	0	0	6	0	1	0	6	0	1	0.89803	0
DGKI	DGKI	gene	2.7	0	0.37037	FALSE	0	0	4	504	2	0.0110828	21.5	0	2	0.941379	0.569444
CYB5R3	CYB5R3	gene	2.95714	0	0.338164	FALSE	0	0	4	0	1	0	29	0	1	0.932512	0
CNIH3	CNIH3	gene	3.58571	0	0.278884	FALSE	0	0	5	0	1	0	8	0	1	0.910837	0
CKB	CKB	gene	2.9	0	0.344828	FALSE	0	0	4	98	2	0.00318938	17	0	2	0.934483	0.551724
CIT	CIT	gene	3.1	0	0.322581	FALSE	0	0	5	1272	5	0.0418468	6.6	0	5	0.927586	0.28
CCND1	CCND1	gene	2.7	0	0.37037	FALSE	0	0	4	632	2	0.0215184	20	0	2	0.941379	0.527778
CASP6	CASP6	gene	3.95714	0	0.252708	FALSE	0	0	6	0	1	0	6	0	1	0.89803	0
CARD11	CARD11	gene	2.95714	0	0.338164	FALSE	0	0	4	0	1	0	29	0	1	0.932512	0
CALM1	CALM1	gene	3.1	0	0.322581	FALSE	0	0	4	760	4	0.0174206	8	0	4	0.927586	0.35
BCL2	BCL2	gene	3.12857	0	0.319635	FALSE	0	0	5	828	4	0.0238814	7.25	0	4	0.926601	0.3125
BCAR1	BCAR1	gene	2.95714	0	0.338164	FALSE	0	0	4	0	1	0	29	0	1	0.932512	0
ABCC6	ABCC6	gene	3.5	0	0.285714	FALSE	0	0	6	172	2	0.00398582	8.5	0	2	0.913793	0.576923
