# Supplementary material for: Metabolic dysregulation in patients with premature ovarian insufficiency revealed by integrated transcriptomic, methylomic and metabolomic analyses
Source: Clin Transl Med. 2022 Oct 31;12(10):e1006. doi: 10.1002/ctm2.1006 (PMC9619222; doi:10.1002/ctm2.1006)
Supplement: Supplementary file 8 — Supporting Information [file CTM2-12-e1006-s004.xlsx]

## Sheet: Metabolites associated protein 
ATP	NADH	arachidonate	L-glutamic acid	C16:0	C18:0	Succinate	CA	Asp	Glutamine	L-arginine	C18:3	Serotonin	lys	Citrate	L-Ornithine	L-histidine	Citrulline	taurine	Fumarate	HDCA	Hexanoic acid	Acetoacetate	3-Hydroxybutyric acid	L-Lactic acid	Aad	TCDCA	C20:0	erucic acid	ROS	LDH	IL22	Hcit	TDCA	2Aib	Abu	Hser
AACS	PDHB	ACOT1	AADAT	FASN	ACOT1	SDHC	PLA2G1B	GOT1	GFPT2	ADPRH	PLA2G4E	AANAT	DOT1L	AKR1B1	ABHD14A-ACY1	CARNS1	ASS1	BAAT	ADSL	SLCO1B3	CROT	AACS	UGT1A1	LDHB	ALDH7A1	BAAT	CYP86B1
AAK1	PDHA1	ACOT2	AADAT	LYPLA1	ACOT2	SDHA	SLCO1B3	GOT2	GFPT1	ARG1	PLA2G4F	MAOB	SETD7	MIF	ACY1	CNDP1	PADI6	CSAD	ASL	SLCO1B1	CPT2	ADHFE1	BDH1	LDHC	AADAT	CYP3A4
AARS1	PDHA2	ACOT4	AASS	PLA2G5	ACOT4	SDHD	SLCO1B1	RNASE1	PPAT	ARG2	PLA2G4B	MAOA	NSD1	HS3ST3A1	ARG1	CNDP2	PADI4	GAD1	FAH	CYP3A4	SLC25A20	BDH1	BDH2	LDHA	AADAT
AARS2	ALDH6A1	ACOT7	ABAT	PLA2G2F	ACOT7	SDHB	CES1	ACY1	CCBL1	ASL	ACOT1	DDC	SETDB1	GNMT	ARG2	HAL	PADI3	GAD2	FAHD1	ABCC3	ACSM1	BDH2	DKFZp434G1411	LDHAL6B	AASDH
AATK	DLD	ALOX12	ABAT	PLA2G4A	BAAT	ALDH5A1	ADH1C	ASPA	QARS	AZIN2	PLA2G16	AKR1C3	EHMT2	ITPA	GATM	HARS1	PADI2	GADL1	FH	ABCB11	ACSM6	FAH	SULT2B1	LDHAL6A	AASDHPPT
ABL1	DLAT	ALOX15	AGXT	PLA2G1B	THEM4	PHYH	ACOT8	ACY3	ASNS	CARNS1	Gene Name	INMT	EHMT1	APRT	OAT	HARS2	PADI1	GATM	SDHA	SLC10A2	ACSM2A	HMGCL
ABL2	AKR1C4	ALOX15B	AGXT2	PLA2G10	THEM5	P4HA2	FECH	ASNS	GMPS	GATM	PLA2G5	IDO1	PLOD1	RNASE1	ODC1	HDC	DDAH1	GGT1	SDHB	SLC10A1	ACSM2B	HMGCLL1
ACACA	HPGD	ALOX5	AGXT2	LGALS13	FASN	P4HA1	MT-CO1	DARS	TGM3	NOS1	PLA2G2F	PRMT3	PLOD2	CNDP1	OTC	NAT16	DDAH2	GGT5	DBH	SLCO1A2	ACSM3	OXCT1
ACACA	TYR	BAAT	ALDH18A1	PLA2G2E	PLA2G5	BBOX1	ABCC2	ASS1	TGM2	NOS2	PLA2G4A	SLC6A4	PLOD3	BHMT	ALDH18A1	DDC	NOS2	GGT6	SDHC	SLCO4A1	ACSM5	OXCT2
ACACB	AKR1B1	CYP1A1	ALDH4A1	LYPLA2	PLA2G2F	PLOD1	ABCC1	GLUD1	GLUL	NOS3	PLA2G1B	HTR4	BTD	PDE5A	SLC7A4	PRMT3	OTC	GGT7	ME2	FABP6	ACSM4	ALDH2
ACACB	ACADS	CYP1A2	ASNS	PLA2G12A	PLA2G4A	PLOD2	ABCC3	GAD2	F13A1	RARS1	PLA2G12B	HTR7	KARS	MDH2	SLC25A15	HARS	NOS1	SLC6A6	SDHD
ACLY	NDUFB10	CYP1B1	BCAT1	PLA2G6	PLA2G1B	PLOD3	ABCB11	GAD1	GLS2	RARS2	PLA2G10	SP1	AASS	SRC	SLC25A2	SLC38A3	NOS3	GLRA1
ACSBG1	MT-ND1	CYP2A13	BCAT2	CLC	PLA2G10	OXCT1	ABCB1	ADSS	CTPS1	ASS1	PLA2G2E	HTR2B	PRDM2	ANG	SLC7A3	SLC16A10	ASS1
ACSBG2	NDUFB1	CYP2C18	CAD	PLA2G2A	LGALS13	OXCT2	COX7A1	ADSSL1	TGM5	DDAH1	PLA2G12A	HTR1B	MLL	SLCO2B1	SLC7A1	HEMK1	NOS1
ACSF2	ENPP1	CYP2C8	CTPS1	PLA2G2D	PLA2G2E	SUCLG1	SLC10A2	PAICS	GLS	DDAH2	PLA2G6	HTR1F	MLL3	RNASE3	SLC7A2	METTL2B
ACSL1	NDUFS2	CYP2D6	CTPS2	PNLIP	PLA2G12A	SUCLG2	SLC10A1	AGA	TGM4	NOS1	PLA2G2A	HTR1A	AASS	UCK2	SLC7A6	METTL6
ACSL3	NDUFA12	CYP2D7	EARS2	LIPC	PLA2G6	SUCLA2	SLCO1A2	ASPH	TGM1	NOS2	PLA2G2D	HTR2A	CARNS1	CLYBL	OAZ1	WBSCR22
ACSL4	CYB5R3	CYP2F1	EPRS1	PNLIPRP1	CLC	ASPH	SLC27A5	LYZ	TGM6	NOS3	PLA2G4C	HTR3A	EZH2	IL4I1	OAZ2
ACSL5	NDUFA1	CYP2J2	FOLH1	PNPLA3	PLA2G2A	HIF1AN	COX5A	SLC25A13	TGM7	OTC	PLA2G3	HTR1D	MLL2	CTDSP1	OAZ3
ACSL6	NDUFA4L2	CYP2S1	FPGS	LIPF	PLA2G2D	SLC25A10	COX6A2	SLC1A1	PFAS	RARS	BAAT	IDO2	WBP7	CPB1	AZIN1
ACSM1	NDUFA3	CYP2U1	FTCD	LIPG	PNLIP	SLC13A3	COX7B	SLC25A12	PET112	PADI4	ACOT7	HTR3B	WHSC1
ACSM2A	NDUFA8	CYP3A43	GAD1	CEL	LIPC	HSD17B6	COX7C	CAD	SLC1A5	PADI3	ACOT2	HTR1E	WHSC1L1
ACSM2B	NDUFA4	CYP3A5	GAD2	PNLIPRP2	PNLIPRP1	SLC13A1	COX5B	ASRGL1	SLC7A8	SIRT6	ACOT4	HTR5A	SETD2
ACSM3	MT-ND4L	CYP3A7	GATB	LPL	PNPLA3	SLC13A2	COX6B1	SLC16A10	SLC38A3	ART3	ACOT8	HEMK1	KDM2A
ACSM4	NDUFA11	CYP3A7-CYP3A51P	GATB	CES1	LIPF	TMLHE	SLCO4A1	ASPG	NADSYN1	ART5	TRPV1	METTL2B	KDM2B
ACSM5	SC5DL	CYP4A11	GATC	CES2	LIPG	ALKBH2	COX4I1	IL4I1	CAD	ART1	FADS1	METTL6
ACSM6	NDUFB2	CYP4A22	GATC	BCHE	CEL	LEPRE1	COX8A	ASPDH	CTPS2	ART4	SLC8A1	WBSCR22
ACSS1	NDUFS4	CYP4B1	GCLC	PLA2G4C	PNLIPRP2	LEPREL1	COX6C	GOT1L1	SLC16A10	ADC	FADS2
ACSS2	MT-ND5	CYP4F11	GFPT1	LIPE	LPL	LEPREL2	ABCC4	GIG18	GLYATL1	SLC7A7	ELOVL4
ACSS3	NDUFS3	CYP4F12	GFPT2	PLA2G3	CES1	P4HA3	MT-CO3	ASS1	PIG59	SLC3A2	PLB1
ACVR1	NDUFS5	CYP4F8	GGH	BAAT	CES2	KDM2A	MT-CO2	DARS2	QRSL1	SLC7A1	PLA2G4D
ACVR1B	NDUFV2	CYP4X1	GGT1	ACYP2	BCHE	KDM2B	SLC22A7	NAT8L	GATC	SLC7A6
ACVR1C	NDUFA10	CYP4Z1	GGT1	ACYP1	PLA2G4C	EGLN1	FABP6
ACVR2A	NDUFA6	FAAH	GGT1	ACY1	LIPE	EGLN2	DKFZp686P18130
ACVR2B	NDUFV3	FAAH2	GGT5	ASPA	PLA2G3	EGLN3
ACVRL1	NDUFB4	JMJD7-PLA2G4B	GGT5	ACY3	ACYP2	P4HTM
ADCY1	NDUFS8	LOC107987478	GGT5	ACSL4	ACYP1	ALKBH1
ADCY10	MT-ND2	LOC107987479	GGT6	ACSL1	ACY1	KDM8
ADCY2	ALDH4A1	PLA2G10	GGT6	ACSL6	ASPA	MINA
ADCY3	NDUFA7	PLA2G12A	GGT7	ACSL5	ACY3	NO66
ADCY4	NDUFA2	PLA2G12B	GGT7	ACSL3	ACOT8	PHF8
ADCY5	NDUFS1	PLA2G1B	GLS	ACOT7	ASAH1	TET1
ADCY6	NDUFB5	PLA2G2A	GLS2	ACOT2	HIPK1	TET2
ADCY7	NDUFC1	PLA2G2C	GLUD1	ACOT4	PPARG	TET3
ADCY8	NDUFC2	PLA2G2D	GLUD2	ACOT8	SLC27A6	KDM7A
ADCY9	NDUFB3	PLA2G2E	GLUL	PPT1	SLC27A3	KDM3A
ADK	NDUFB7	PLA2G2F	GMPS	PPT2	PNPLA4	KDM3B
AGK	NDUFAB1	PLA2G3	GOT1	ASAH1	SLC27A1	HR
AK1	NDUFA5	PLA2G4A	GOT1L1	HIPK1	SLC27A4	KDM4C
AK2	NDUFA9	PLA2G4B	GOT2	PPARG	ASPG	KDM4D
AK4	MT-ND4	PLA2G4C	GPT	SLC27A6	PLB1	KDM4A
AK5	NDUFS7	PLA2G4D	GPT2	SLC27A3	PNPLA2	KDM4B
AK6	XDH	PLA2G4E	KYAT1	PNPLA4	PLA2G4D	KDM4E
AK7	MT-ND3	PLA2G4F	KYAT3	SLC27A1	PLA2G4E	KDM5A
AK8	NDUFV1	PLA2G5	NAALAD2	SLC27A4	PLA2G4F	KDM5C
AK9	NDUFB9	PLA2G6	NAALADL1	ASPG	PNPLA8	KDM5D
AK9	MTHFR	PLAAT3	NAALADL2	PLB1	PLA2G4B	KDM5B
AKT1	MT-ND6	PLB1	NADSYN1	PNPLA2	ASAH2C	KDM6B
AKT2	NDUFA13	PTGS1	NAGS	PLA2G4D	ACER2	KDM6A
AKT3	NDUFS6	PTGS2	OAT	PLA2G4E	ASAH2	UTY
ALDH18A1	ENPP3	THEM4	OPLAH	PLA2G4F	CES5A	SUGCT
ALK	NDUFB6	THEM5	PFAS	PNPLA8	ACER1	TYW5
AMHR2	GSR	FASN	PPAT	PLA2G4B	PNPLA6	ALKBH4
ANKK1	ALDH1A1	LGALS13	PSAT1	ASAH2C	PNLIPRP3	RIOX1
ARAF	NDUFB8	CLC	QRSL1	ACER2	CES3	P3H1
ASNS	ALDH1A2	PNLIP	QRSL1	ASAH2	ADFP	P3H2
ASS1	ALDH5A1	LIPC	RIMKLA	CES5A	ppar gamma2	P3H3
ATM	MSMO1	PNLIPRP1	RIMKLA	ACER1	CPT1B
ATR	NSDHL	PNPLA3	RIMKLB	PNPLA6	OLAH
AURKA	ALDH9A1	LIPF	RIMKLB	PNLIPRP3
AURKB	ALDH3A1	LIPG	TAT	ACOT1
AURKC	ALDH7A1	CEL	GSR	ACOT7L
AXL	ALDH1A3	PNLIPRP2	CCBL1	ACSBG2
BCKDK	ALDH2	LPL	GCLM	ACSBG1
BCR	ALDH3A2	CES1	EPRS
BLK	ALDH1B1	CES2	GSS	CES3
BMP2K	PYCR1	BCHE	SLC16A1
BMPR1A	PYCR2	LIPE	GRIN1	ADFP
BMPR1B	H6PD	ACYP2	GRIN3B	ppar gamma2
BMPR2	NMNAT1	ACYP1	GRIN2A
BMX	NMNAT3	ACY1	GRIN2C	CPT1B
BRAF	NMNAT2	ASPA	GRIN2B	PPARG
BRSK1	AKR1C3	ACY3	GRIN2D	CPT1B
BRSK2	HSD17B10	CYP4F2	GGCX	OLAH
BTK	EHHADH	CYP4F3	GRIK1	THEM5
BUB1	HADH	CYP3A4	GRIK2	THEM4
BUB1B	GMDS	CYP2C19	GRIK3
BUB1B-PAK6	AKR1C1	ACOT8	PET112
C8orf44-SGK3	AKR1C2	ASAH1	GRM1
CAD	HADHA	HIPK1	ADC
CAMK1	GRHPR	CYP2E1	GRIA1
CAMK1D	HIBADH	CYP2B6	SLC7A11
CAMK1G	CYP4A11	CYP19A1	SLC1A1
CAMK2A	OGDH	CYP2A7	SLC25A18
CAMK2B	HSD17B2	CYP2A6	SLC1A3
CAMK2D	HSD17B8	PPARG	SLC1A2
CAMK2G	HSD17B4	SLC27A6	SLC1A7
CAMK4	RDH5	ALOX12B	SLC1A6
CAMKK1	SORD	SLC27A3	LGSN
CAMKK2	AKR1A1	PNPLA4	SLC16A10
CARNS1	ADH4	SLC27A1	SLC25A22
CARS1	BDH1	SLCO2A1	PIG59
CARS2	ALDH3B2	SLC27A4	GRIA2
CASK	ALDH3B1	ASPG	GRIN3A
CDC42BPA	QDPR	PNPLA2	CCBL2
CDC42BPB	DHCR7	PNPLA8	GIG18
CDC42BPG	GLUD2	CYP4F22	ENPEP
CDC7	AMT	ASAH2C	DNPEP
CDK1	GAPDHS	ACER2	GRM8
CDK1	GLUD1	ASAH2	GRM4
CDK10	GAPDH	CES5A	GRM7
CDK11A	BLVRA	ACER1	GGT2
CDK11B	BLVRB	PNPLA6	GGT3P
CDK12	ADCY7	OXER1
CDK12	ADCY4	PNLIPRP3
CDK13	ADCY6	CES3
CDK13	ADCY5	ADFP
CDK14	ADCY8	ppar gamma2
CDK15	ADCY9	CPT1B
CDK16	ADCY3	PLA2G16
CDK17	ADCY1	CYP2C9
CDK18	HSD11B2
CDK19	HSD11B1
CDK19	ADH5
CDK2	ADH1B
CDK20	ADH7
CDK3	ADH1A
CDK4	ADH6
CDK5	ADH1C
CDK6	DHFR
CDK7	GPD1
CDK7	HSD17B3
CDK8	HSD17B1
CDK8	HSD17B7
CDK9	AASS
CDK9	ME1
CDKL1	MDH2
CDKL2	ME3
CDKL3	MDH1
CDKL4	ME2
CDKL5	IMPDH2
CERK	IMPDH1
CGAS	LDHAL6A
CHEK1	IDH3B
CHEK2	IDH3A
CHKA	IDH3G
CHKA	TNKS2
CHKB	TGDS
CHKB	SIRT6
CHUK	GALE
CIITA	PARP3
CIT	ART3
CKB	UGDH
CKM	ART5
CKMT1A	ART1
CKMT1B	NNT
CKMT2	TNKS
CLK1	PARP1
CLK2	UROC1
CLK3	BST1
CLK4	PARP2
CLP1	NADK
CMPK1	CD38
CMPK2	ART4
COASY	MTHFD2
COASY	ADCY2
CPS1	PHGDH
CSF1R	MTHFD1
CSK	PARP4
CSNK1A1	NDUFB11
CSNK1A1L	NQO1
CSNK1D	PRODH
CSNK1E	DHRS9
CSNK1G1	HSD17B6
CSNK1G2	PYCRL
CSNK1G3	GCSH
CSNK2A1	UXS1
CSNK2A2	NADSYN1
CSNK2A3	LDHB
CTPS1	LDHC
CTPS2	LDHA
DAPK1	LDHAL6B
DAPK2	HSD3B1
DAPK3	HSD3B2
DARS1	HSD3B7
DARS2	ISYNA1
DCAF1	BDH2
DCK	GPD1L
DCLK1	MTHFD2L
DCLK2	CYB5R1
DCLK3	CYB5R2
DDR1	CYB5R4
DDR2	CYB5RL
DGKA	SCCPDH
DGKB	CYP4A22
DGKD	DYR
DGKE	AASDH
DGKG	NUDT12
DGKH	CYB5B
DGKI	NUDT7
DGKK	HSD17B12
DGKQ	SIRT1
DGKZ	NDUFAF1
DGUOK	ECSIT
DIP2A	NDUFAF4
DMPK	NDUFAF2
DPH6	MOSC2
DSTYK	OGDHL
DTYMK	CRYL1
DYRK1A	AASDHPPT
DYRK1B	AKR1B10
DYRK2	DHFRL1
DYRK3	C5orf4
DYRK4	CARKD
EARS2	SDR16C5
EGFR	ALDH8A1
EIF2AK1	ASPDH
EIF2AK2	CRYM
EIF2AK3	CYP1A1
EIF2AK4	CYP1A2
ENPP1	CYP1B1
ENPP3	CYP2A13
ENTPD1	CYP2C18
ENTPD3	CYP2C8
ENTPD8	CYP2D6
EPHA1	CYP2D7
EPHA10	CYP2F1
EPHA2	CYP2J2
EPHA3	CYP2S1
EPHA4	CYP3A43
EPHA5	CYP3A5
EPHA6	CYP3A7
EPHA7	CYP3A7-CYP3A51P
EPHA8	CYP4B1
EPHB1	CYP4F11
EPHB2	CYP4F12
EPHB3	CYP4F8
EPHB4	CYP4X1
EPHB6	CYP4Z1
EPRS1	DHFR2
EPRS1	DHPS
ERBB2	DHRS11
ERBB3	DHTKD1
ERBB4	DLST
ERN1	DUOX1
ERN2	DUOX2
ETNK1	G6PD
ETNK2	LOC107987478
FAM20C	LOC107987479
FARS2	NAXD
FARSA	ND1
FARSB	ND2
FASTK	ND3
FCSK	ND4
FER	ND4L
FES	ND5
FGFR1	ND6
FGFR2	NOCT
FGFR3	NXN
FGFR4	NXNL2
FGR	PGD
FLAD1	PTGR1
FLT1	PTGR2
FLT3	PYCR3
FLT4	ZADH2
FPGS
FPGT-TNNI3K
FRK
FYN
GAK
GALK1
GALK2
GARS1
GART
GART
GATB
GATB
GATC
GATC
GCK
GCLC
GK
GK2
GK5
GLUL
GLYCTK
GMPS
GNE
GPHN
GRK1
GRK2
GRK3
GRK7
GSK3A
GSK3B
GSS
GUK1
HARS1
HARS2
HASPIN
HCK
HIPK1
HIPK2
HIPK3
HIPK4
HK1
HK2
HK3
HKDC1
HLCS
HLCS
HLCS
HLCS
HUNK
IARS1
IARS2
ICK
IDNK
IGF1R
IKBKB
IKBKE
ILK
INSR
INSRR
IP6K1
IP6K2
IP6K3
IPMK
IPMK
IPPK
IRAK1
IRAK2
IRAK3
IRAK4
ITK
ITPK1
ITPK1
ITPKA
ITPKB
ITPKC
JAK1
JAK2
JAK3
KALRN
KARS1
KDR
KHK
KIT
KSR2
LARS1
LARS2
LATS1
LATS2
LCK
LIG1
LIG1
LIG1
LIG3
LIG4
LIMK1
LIMK2
LMTK2
LMTK3
LOC390877
LRRK1
LRRK2
LTK
LYN
MAK
MAP2K1
MAP2K2
MAP2K3
MAP2K4
MAP2K5
MAP2K6
MAP2K7
MAP3K1
MAP3K10
MAP3K11
MAP3K12
MAP3K13
MAP3K14
MAP3K15
MAP3K19
MAP3K2
MAP3K20
MAP3K21
MAP3K3
MAP3K4
MAP3K5
MAP3K6
MAP3K7
MAP3K8
MAP3K9
MAP4K1
MAP4K2
MAP4K3
MAP4K4
MAP4K5
MAPK1
MAPK10
MAPK11
MAPK12
MAPK13
MAPK14
MAPK15
MAPK3
MAPK4
MAPK6
MAPK7
MAPK8
MAPK9
MAPKAPK2
MAPKAPK3
MAPKAPK5
MARK1
MARK2
MARK3
MARK4
MARS1
MARS2
MAST1
MAST2
MAST3
MAST4
MASTL
MAT1A
MAT2A
MAT2B
MATK
MCCC1
MCCC2
MELK
MERTK
MET
MINK1
MKNK1
MKNK2
MLKL
MMAB
MOCS3
MOK
MOS
MST1R
MTHFD1
MTHFD1L
MTHFS
MTOR
MTPAP
MUSK
MVD
MVK
MYLK
MYLK2
MYLK3
MYLK4
MYO3A
MYO3B
NADK
NADK2
NADSYN1
NAGK
NAPRT
NARS1
NARS2
NAXD
NEK1
NEK10
NEK11
NEK2
NEK3
NEK4
NEK5
NEK6
NEK7
NEK8
NEK9
NIM1K
NLK
NME1
NME1-NME2
NME2
NME3
NME4
NME6
NME7
NMNAT1
NMNAT1
NMNAT2
NMNAT2
NMNAT3
NMNAT3
NMRK1
NMRK1
NMRK2
NMRK2
NRK
NTPCR
NTRK1
NTRK2
NTRK3
NUAK1
NUAK2
NUDT2
NUDT5
OAS1
OAS2
OAS3
OBSCN
OPLAH
OXSR1
PAICS
PAK1
PAK2
PAK3
PAK4
PAK5
PAK6
PANK1
PANK2
PANK3
PAPOLA
PAPOLB
PAPOLG
PAPSS1
PAPSS1
PAPSS2
PAPSS2
PARS2
PASK
PBK
PC
PCCA
PCCB
PDGFRA
PDGFRB
PDIK1L
PDK1
PDK2
PDK3
PDK4
PDPK1
PDXK
PEAK1
PFAS
PFKFB1
PFKFB2
PFKFB3
PFKFB4
PFKL
PFKM
PFKP
PGK1
PGK2
PHKG1
PHKG2
PI4K2A
PI4K2B
PI4KA
PI4KB
PIK3C2A
PIK3C2B
PIK3C2G
PIK3C3
PIK3CA
PIK3CB
PIK3CD
PIK3CG
PIK3R4
PIKFYVE
PIM1
PIM2
PIM3
PINK1
PIP4K2A
PIP4K2B
PIP4K2C
PIP5K1A
PIP5K1B
PIP5K1C
PIP5KL1
PKDCC
PKLR
PKM
PKMYT1
PKN1
PKN2
PKN3
PLK1
PLK2
PLK3
PLK4
PMVK
PNCK
PNKP
POLR1A
POLR1B
POLR2A
POLR2B
POLR3A
POLR3B
POLRMT
POMK
PPCS
PPIP5K1
PPIP5K2
PRAG1
PRKAA1
PRKAA2
PRKACA
PRKACB
PRKACG
PRKCA
PRKCB
PRKCD
PRKCE
PRKCG
PRKCH
PRKCI
PRKCQ
PRKCZ
PRKD1
PRKD2
PRKD3
PRKDC
PRKG1
PRKG2
PRKX
PRPF4B
PRPS1
PRPS1L1
PRPS2
PSKH1
PSKH2
PSTK
PTK2
PTK2B
PTK6
PTK7
QARS1
QRSL1
QRSL1
RAF1
RARS1
RARS2
RBKS
RET
RFK
RIMKLA
RIMKLA
RIMKLB
RIMKLB
RIOK1
RIOK2
RIOK3
RIPK1
RIPK2
RIPK3
RIPK4
ROCK1
ROCK2
ROR1
ROR2
ROS1
RPS6KA1
RPS6KA2
RPS6KA3
RPS6KA4
RPS6KA5
RPS6KA6
RPS6KB1
RPS6KB2
RSKR
RTCA
RYK
SARS1
SARS2
SBK1
SBK2
SBK3
SEPHS1
SEPHS2
SGK1
SGK2
SGK3
SHPK
SIK1
SIK1B
SIK2
SIK3
SLC27A2
SLC27A5
SLK
SMG1
SNRK
SPEG
SPHK1
SPHK2
SRC
SRMS
SRPK1
SRPK2
SRPK3
ST20-MTHFS
STK10
STK11
STK16
STK17A
STK17B
STK19
STK24
STK25
STK26
STK31
STK32A
STK32B
STK32C
STK33
STK35
STK36
STK38
STK38L
STK39
STK40
STYK1
SUCLA2
SUCLG1
SUCLG2
SYK
TAF1
TAF1L
TAOK1
TAOK2
TAOK3
TARS1
TARS2
TARS3
TBK1
TEC
TEK
TENT2
TENT4A
TENT4B
TENT5C
TENT5D
TESK1
TESK2
TGFBR1
TGFBR2
TIE1
TK1
TK2
TKFC
TKFC
TLK1
TLK2
TNIK
TNK1
TNK2
TNK2
TNNI3K
TP53RK
TPK1
TPTEP2-CSNK1E
TRIO
TRNT1
TRPM6
TRPM7
TSSK1B
TSSK2
TSSK3
TSSK4
TSSK6
TTBK1
TTBK2
TTK
TTL
TTN
TUT1
TXK
TYK2
TYRO3
UCK1
UCK2
UCKL1
UHMK1
ULK1
ULK2
ULK3
ULK4
VARS1
VARS2
VRK1
VRK2
VRK3
WARS1
WARS2
WEE1
WEE2
WNK1
WNK2
WNK3
WNK4
XYLB
YARS1
YARS2
YES1
ZAP70
